# Supplementary material for: The Genome Sequence of the North-European Cucumber (Cucumis sativus L.) Unravels Evolutionary Adaptation Mechanisms in Plants
Source: PLoS One. 2011 Jul 28;6(7):e22728. doi: 10.1371/journal.pone.0022728 (PMC3145757; doi:10.1371/journal.pone.0022728)
Supplement: Dataset S1 — CRE distributions among two cucumber (Cucumis sativus) genotypes. (XLS) [file pone.0022728.s001.xls]

## Sheet: Arkusz1
Species/Line	seq_id	ABRE	DRE	ERE	description for Arabidopsis genes
	orth0001:
Populus trichocarpa	eugene3.00111090
Populus trichocarpa	eugene3.00111091
Populus trichocarpa	fgenesh4_pg.C_scaffold_427000001
Populus trichocarpa	eugene3.00111093
Populus trichocarpa	eugene3.04270006
Oryza sativa	Os05g35310.1
Oryza sativa	Os06g13120.1
Oryza sativa	Os07g34390.1		DRE
Oryza sativa	Os08g31000.1		DRE	ERE
Oryza sativa	Os07g34830.1
Oryza sativa	Os09g17329.2
Oryza sativa	Os09g17329.1
Oryza sativa	Os09g16160.1
Oryza sativa	Os09g12350.1
Oryza sativa	Os07g34780.1
Oryza sativa	Os07g09530.1
Oryza sativa	Os07g09560.1		DRE
Oryza sativa	Os07g29830.1	ABRE	DRE
Oryza sativa	Os07g29860.1
Oryza sativa	Os10g32050.1			ERE
Oryza sativa	Os07g29940.1		DRE
Oryza sativa	Os07g31070.1		DRE
Oryza sativa	Os09g15200.1
Oryza sativa	Os09g15370.1
Oryza sativa	Os09g16050.1
Oryza sativa	Os09g16760.1		DRE	ERE
Oryza sativa	Os11g09230.1
Oryza sativa	Os09g17120.1
Oryza sativa	Os09g17520.1		DRE
Oryza sativa	Os09g16200.1		DRE
Oryza sativa	Os10g32040.1		DRE	ERE
Oryza sativa	Os09g16240.1
Oryza sativa	Os12g18590.1
Oryza sativa	Os09g15950.1		DRE
Oryza sativa	Os11g09190.1	ABRE
Oryza sativa	Os09g12480.1	ABRE
Oryza sativa	Os07g34760.1
Oryza sativa	Os07g34820.1		DRE	ERE
Oryza sativa	Os09g11120.1	ABRE
Oryza sativa	Os11g09270.1
Oryza sativa	Os11g09220.1		DRE
Oryza sativa	Os09g17130.1
Oryza sativa	Os11g09200.1		DRE	ERE
Oryza sativa	Os09g16550.1
Oryza sativa	Os11g24780.1		DRE
Oryza sativa	Os11g08020.1
Oryza sativa	Os11g08050.1
Oryza sativa	Os09g16220.1
Oryza sativa	Os11g24840.1
Oryza sativa	Os11g24750.1
Oryza sativa	Os11g24670.1
Oryza sativa	Os12g12810.1
Oryza sativa	Os11g08070.1		DRE
Oryza sativa	Os11g24720.1
Arabidopsis thaliana	AT1G03670.1				ankyrin repeat family protein | chr1:914222-916222 REVERSE
Arabidopsis thaliana	AT4G03500.1		DRE		ankyrin repeat family protein | chr4:1553453-1556571 FORWARD
Arabidopsis thaliana	AT4G03460.1		DRE		ankyrin repeat family protein | chr4:1536404-1540111 REVERSE
Arabidopsis thaliana	AT4G03450.1				ankyrin repeat family protein | chr4:1529612-1531736 REVERSE
Arabidopsis thaliana	AT4G03440.1				ankyrin repeat family protein | chr4:1524199-1527133 REVERSE
Arabidopsis thaliana	AT4G03480.1		DRE		protein binding | chr4:1546024-1548871 REVERSE
Arabidopsis thaliana	AT4G03470.1				ankyrin repeat family protein | chr4:1542059-1544283 REVERSE
Arabidopsis thaliana	AT4G03490.1		DRE		protein binding | chr4:1549345-1552784 REVERSE
Arabidopsis thaliana	AT4G05040.1				ankyrin repeat family protein | chr4:2579888-2581774 FORWARD
Arabidopsis thaliana	AT4G14390.1				ankyrin repeat family protein | chr4:8289644-8292083 FORWARD
Arabidopsis thaliana	AT4G14400.1				ACD6 | ACD6 (ACCELERATED CELL DEATH 6); protein binding | chr4:8294668-8298360 FORWARD
Cucumis sativus B10	gene_2#CSB10A_v1_contig_4173	ABRE
Cucumis sativus 9930	gene_15#dna.fa_2143
Cucumis sativus B10	gene_4#CSB10A_v1_contig_4173
Cucumis sativus 9930	gene_14#dna.fa_2143
	orth0002:
Populus trichocarpa	gw1.I.247.1		DRE
Populus trichocarpa	gw1.XI.3915.1
Populus trichocarpa	gw1.XI.3910.1
Populus trichocarpa	gw1.I.1184.1		DRE
Populus trichocarpa	gw1.4300.5.1
Populus trichocarpa	gw1.VII.3595.1
Populus trichocarpa	eugene3.00010449
Populus trichocarpa	eugene3.01070064
Populus trichocarpa	fgenesh4_pg.C_scaffold_107000055
Populus trichocarpa	fgenesh4_pm.C_LG_I000891		DRE
Populus trichocarpa	fgenesh4_pg.C_LG_IX001228		DRE
Populus trichocarpa	fgenesh4_pg.C_LG_VI000783
Populus trichocarpa	eugene3.00161066
Populus trichocarpa	eugene3.00091222
Populus trichocarpa	grail3.0023027201
Populus trichocarpa	fgenesh4_pg.C_LG_IX000614
Populus trichocarpa	fgenesh4_pm.C_LG_I000649		DRE
Populus trichocarpa	fgenesh4_pg.C_LG_IV001314
Populus trichocarpa	eugene3.00150380
Populus trichocarpa	eugene3.00120411
Populus trichocarpa	gw1.XV.950.1
Populus trichocarpa	estExt_Genewise1_v1.C_LG_XVI3501
Populus trichocarpa	estExt_fgenesh4_pg.C_LG_VI0684
Populus trichocarpa	estExt_fgenesh4_pm.C_LG_VI0293	ABRE
Populus trichocarpa	estExt_fgenesh4_pg.C_LG_VIII0541
Oryza sativa	Os01g44330.1		DRE
Oryza sativa	Os11g48060.1		DRE
Oryza sativa	Os01g62490.1		DRE
Oryza sativa	Os01g62480.1
Oryza sativa	Os01g62600.1
Oryza sativa	Os03g16610.1
Oryza sativa	Os05g38420.1
Oryza sativa	Os05g38410.1
Oryza sativa	Os05g38390.1		DRE
Arabidopsis thaliana	AT2G29130.1				LAC2, ATLAC2 | LAC2 (laccase 2); laccase | chr2:12525189-12527699 REVERSE
Arabidopsis thaliana	AT5G60020.1				LAC17, ATLAC17 | LAC17 (laccase 17); laccase | chr5:24168072-24170223 FORWARD
Arabidopsis thaliana	AT2G38080.1				IRX12, LAC4 | IRX12 (IRREGULAR XYLEM 12); laccase | chr2:15934540-15937352 FORWARD
Arabidopsis thaliana	AT5G03260.1				LAC11 | LAC11 (laccase 11); laccase | chr5:777198-779338 REVERSE
Arabidopsis thaliana	AT5G01190.1				LAC10 | LAC10 (laccase 10); laccase | chr5:72392-74612 FORWARD
Arabidopsis thaliana	AT5G58910.1		DRE		LAC16 | LAC16 (laccase 16); laccase | chr5:23789522-23791681 REVERSE
Cucumis sativus B10	gene_1#CSB10A_v1_contig_3162
Cucumis sativus B10	gene_1#CSB10A_v1_contig_3677
Cucumis sativus B10	gene_2#CSB10A_v1_contig_5583
Cucumis sativus B10	gene_7#CSB10A_v1_contig_2101
Cucumis sativus B10	gene_1#CSB10A_v1_contig_6740
Cucumis sativus B10	gene_2#CSB10A_v1_contig_726
Cucumis sativus B10	gene_3#CSB10A_v1_contig_4160
Cucumis sativus B10	gene_2#CSB10A_v1_contig_3863
Cucumis sativus 9930	gene_1#dna.fa_7977
Cucumis sativus 9930	gene_8#dna.fa_1315
Cucumis sativus 9930	gene_4#dna.fa_10454
Cucumis sativus 9930	gene_5#dna.fa_5044
Cucumis sativus 9930	gene_2#dna.fa_1519
Cucumis sativus 9930	gene_28#dna.fa_1317
Cucumis sativus 9930	gene_30#dna.fa_1317
Cucumis sativus 9930	gene_13#dna.fa_7180
Arabidopsis thaliana	AT1G18140.1				LAC1, ATLAC1 | LAC1 (Laccase 1); laccase | chr1:6238986-6241393 REVERSE
Cucumis sativus 9930	gene_12#dna.fa_1261
Cucumis sativus 9930	gene_1#dna.fa_8551
Cucumis sativus B10	gene_2#CSB10A_v1_contig_3149
Cucumis sativus B10	gene_1#CSB10A_v1_contig_1742
	orth0003:
Populus trichocarpa	gw1.261.22.1
Populus trichocarpa	gw1.261.59.1
Populus trichocarpa	gw1.261.46.1		DRE
Populus trichocarpa	eugene3.00080482
Populus trichocarpa	grail3.0261001101		DRE
Populus trichocarpa	eugene3.00080489		DRE
Populus trichocarpa	eugene3.02080008
Populus trichocarpa	eugene3.02080009	ABRE	DRE
Populus trichocarpa	fgenesh4_pm.C_LG_III000644
Populus trichocarpa	fgenesh4_pg.C_LG_VIII000455
Populus trichocarpa	eugene3.00120231
Populus trichocarpa	eugene3.00130164
Populus trichocarpa	estExt_Genewise1_v1.C_LG_III0234	ABRE	DRE
Populus trichocarpa	estExt_fgenesh4_pm.C_LG_I0291	ABRE
Populus trichocarpa	estExt_fgenesh4_pg.C_LG_X1852		DRE
Populus trichocarpa	estExt_fgenesh4_pm.C_LG_VIII0195		DRE
Oryza sativa	Os01g62290.1	ABRE	DRE
Oryza sativa	Os01g62290.2	ABRE	DRE
Oryza sativa	Os02g02410.1	ABRE
Oryza sativa	Os03g16860.1		DRE
Oryza sativa	Os11g47760.1		DRE	ERE
Oryza sativa	Os05g38530.1		DRE
Oryza sativa	Os03g16860.2		DRE
Oryza sativa	Os03g60620.1		DRE
Oryza sativa	Os03g16920.1		DRE
Oryza sativa	Os11g47760.2		DRE	ERE
Oryza sativa	Os11g47760.4
Oryza sativa	Os11g47760.3		DRE	ERE
Oryza sativa	Os11g47760.5		DRE	ERE
Oryza sativa	Os03g16880.1		DRE
Oryza sativa	Os03g50250.1	ABRE	DRE
Oryza sativa	Os11g47760.6		DRE	ERE
Oryza sativa	Os08g09770.1		DRE
Oryza sativa	Os05g35400.1		DRE
Oryza sativa	Os05g30480.1			ERE
Oryza sativa	Os11g08460.1		DRE
Oryza sativa	Os11g08445.1
Oryza sativa	Os11g08440.1		DRE
Oryza sativa	Os11g08470.1			ERE
Oryza sativa	Os11g08460.2
Arabidopsis thaliana	AT1G16030.1		DRE		Hsp70b | Hsp70b (heat shock protein 70B); ATP binding | chr1:5502386-5504326 REVERSE
Arabidopsis thaliana	AT3G12580.1		DRE		HSP70 | HSP70 (heat shock protein 70); ATP binding | chr3:3991487-3993689 REVERSE
Arabidopsis thaliana	AT5G02500.1				HSC70-1, HSP70-1, AT-HSC70-1, HSC70 | HSC70-1 (HEAT SHOCK COGNATE PROTEIN 70-1); ATP binding | chr5:554055-556334 REVERSE
Arabidopsis thaliana	AT3G09440.1		DRE		heat shock cognate 70 kDa protein 3 (HSC70-3) (HSP70-3) | chr3:2903434-2905632 REVERSE
Arabidopsis thaliana	AT5G02490.1	ABRE			heat shock cognate 70 kDa protein 2 (HSC70-2) (HSP70-2) | chr5:550296-552565 REVERSE
Arabidopsis thaliana	AT1G56410.1		DRE		ERD2, HSP70T-1 | ERD2 (EARLY-RESPONSIVE TO DEHYDRATION 2); ATP binding | chr1:21117147-21119241 FORWARD
Arabidopsis thaliana	AT5G42020.1		DRE		BIP, BIP2 | BIP2; ATP binding | chr5:16807697-16810480 REVERSE
Arabidopsis thaliana	AT5G28540.1				BIP1 | BIP1; ATP binding | chr5:10540665-10543274 REVERSE
Arabidopsis thaliana	AT1G09080.1	ABRE			BIP3 | BIP3; ATP binding | chr1:2929268-2931804 REVERSE
Cucumis sativus B10	gene_2#CSB10A_v1_contig_2378		DRE
Cucumis sativus B10	gene_2#CSB10A_v1_contig_756
Cucumis sativus B10	gene_2#CSB10A_v1_contig_2862
Cucumis sativus B10	gene_1#CSB10A_v1_contig_5763
Cucumis sativus B10	gene_1#CSB10A_v1_contig_760
Cucumis sativus 9930	gene_2#dna.fa_4781
Cucumis sativus 9930	gene_3#dna.fa_4141		DRE
Cucumis sativus 9930	gene_1#dna.fa_4784
Cucumis sativus 9930	gene_1#dna.fa_5419
Cucumis sativus 9930	gene_10#dna.fa_5209
	orth0004:
Populus trichocarpa	gw1.184.2.1
Populus trichocarpa	gw1.184.17.1		DRE
Populus trichocarpa	gw1.44.700.1
Populus trichocarpa	gw1.184.9.1
Populus trichocarpa	gw1.I.8318.1
Populus trichocarpa	gw1.XII.905.1
Populus trichocarpa	eugene3.01840009
Populus trichocarpa	fgenesh4_pg.C_scaffold_5835000001
Populus trichocarpa	estExt_Genewise1_v1.C_LG_I3156
Populus trichocarpa	fgenesh4_pg.C_LG_IV000291
Populus trichocarpa	estExt_fgenesh4_pm.C_LG_I0274
Populus trichocarpa	fgenesh4_pg.C_LG_V000336
Oryza sativa	Os01g13710.1	ABRE
Oryza sativa	Os04g57840.1	ABRE
Oryza sativa	Os04g44330.1
Oryza sativa	Os04g44320.1
Oryza sativa	Os02g02460.1
Oryza sativa	Os04g44300.1		DRE
Oryza sativa	Os01g61390.1		DRE
Oryza sativa	Os02g02450.1
Oryza sativa	Os02g42220.1
Oryza sativa	Os04g44300.2		DRE
Oryza sativa	Os04g32050.1	ABRE	DRE
Oryza sativa	Os04g45860.1		DRE
Oryza sativa	Os04g45900.1		DRE	ERE
Oryza sativa	Os02g43410.1
Oryza sativa	Os02g43370.2
Oryza sativa	Os02g43370.1
Oryza sativa	Os04g32050.2	ABRE	DRE
Oryza sativa	Os04g32060.2		DRE
Oryza sativa	Os04g32060.1
Oryza sativa	Os08g17830.1		DRE
Arabidopsis thaliana	AT1G65730.1				YSL7 | YSL7 (YELLOW STRIPE LIKE 7); oligopeptide transporter | chr1:24442639-24446122 FORWARD
Arabidopsis thaliana	AT3G17650.1	ABRE	DRE		YSL5, PDE321 | YSL5 (YELLOW STRIPE LIKE 5); oligopeptide transporter | chr3:6034307-6037087 FORWARD
Arabidopsis thaliana	AT3G27020.1	ABRE			YSL6 | YSL6 (YELLOW STRIPE LIKE 6); oligopeptide transporter | chr3:9961623-9964461 REVERSE
Arabidopsis thaliana	AT5G53550.1				YSL3, ATYSL3 | YSL3 (YELLOW STRIPE LIKE 3); oligopeptide transporter | chr5:21756081-21758776 FORWARD
Arabidopsis thaliana	AT5G41000.1				YSL4 | YSL4 (YELLOW STRIPE LIKE 4); oligopeptide transporter | chr5:16420910-16423697 FORWARD
Arabidopsis thaliana	AT5G24380.1				YSL2, ATYSL2 | YSL2 (YELLOW STRIPE LIKE 2); oligopeptide transporter | chr5:8324098-8326525 FORWARD
Arabidopsis thaliana	AT4G24120.1				YSL1, ATYSL1 | YSL1 (YELLOW STRIPE LIKE 1); oligopeptide transporter | chr4:12524581-12527023 FORWARD
Arabidopsis thaliana	AT1G48370.1				YSL8 | YSL8 (YELLOW STRIPE LIKE 8); oligopeptide transporter | chr1:17874560-17877256 FORWARD
Cucumis sativus B10	gene_10#CSB10A_v1_contig_1292		DRE
Cucumis sativus B10	gene_8#CSB10A_v1_contig_1292
Cucumis sativus B10	gene_10#CSB10A_v1_contig_2971	ABRE
Cucumis sativus B10	gene_5#CSB10A_v1_contig_3731		DRE
Cucumis sativus B10	gene_1#CSB10A_v1_contig_2307
Cucumis sativus B10	gene_1#CSB10A_v1_contig_9764
Cucumis sativus B10	gene_4#CSB10A_v1_contig_3579
Cucumis sativus B10	gene_6#CSB10A_v1_contig_3057
Cucumis sativus B10	gene_8#CSB10A_v1_contig_3057
Cucumis sativus 9930	gene_1#dna.fa_8049
Cucumis sativus 9930	gene_2#dna.fa_1266
Cucumis sativus 9930	gene_1#dna.fa_9726
Cucumis sativus 9930	gene_3#dna.fa_8394	ABRE
Cucumis sativus 9930	gene_4#dna.fa_6888
Cucumis sativus 9930	gene_9#dna.fa_1592
Cucumis sativus 9930	gene_2#dna.fa_5411
Cucumis sativus 9930	gene_3#dna.fa_5411
Cucumis sativus 9930	gene_11#dna.fa_1592		DRE
	orth0005:
Populus trichocarpa	gw1.XVIII.2082.1
Populus trichocarpa	gw1.XVIII.2113.1
Populus trichocarpa	gw1.XVIII.2104.1
Populus trichocarpa	gw1.XVIII.2122.1
Populus trichocarpa	gw1.XVIII.2090.1
Populus trichocarpa	gw1.XVIII.2131.1
Populus trichocarpa	gw1.XVIII.2109.1
Populus trichocarpa	gw1.364.5.1
Populus trichocarpa	gw1.364.8.1
Populus trichocarpa	gw1.XVIII.2085.1		DRE
Populus trichocarpa	gw1.XVIII.2096.1
Populus trichocarpa	gw1.2063.1.1
Populus trichocarpa	gw1.XVIII.2954.1
Populus trichocarpa	eugene3.00180871		DRE
Populus trichocarpa	eugene3.06610004
Populus trichocarpa	fgenesh4_pg.C_scaffold_171000002
Populus trichocarpa	fgenesh4_pm.C_LG_VI000855
Populus trichocarpa	fgenesh4_pg.C_LG_XVIII000567
Oryza sativa	Os02g54640.1		DRE
Oryza sativa	Os09g25960.1
Oryza sativa	Os09g25990.1
Oryza sativa	Os09g26000.1
Oryza sativa	Os09g26160.1
Oryza sativa	Os09g25980.1		DRE
Oryza sativa	Os09g26160.2
Arabidopsis thaliana	AT2G29120.1				ATGLR2.7, GLR2.7 | ATGLR2.7; intracellular ligand-gated ion channel | chr2:12511479-12515893 REVERSE
Arabidopsis thaliana	AT5G27100.1		DRE		ATGLR2.1, GLR2.1 | ATGLR2.1; intracellular ligand-gated ion channel | chr5:9535160-9538311 REVERSE
Arabidopsis thaliana	AT5G11210.1		DRE		ATGLR2.5, GLR2.5 | ATGLR2.5; intracellular ligand-gated ion channel | chr5:3571214-3574537 REVERSE
Arabidopsis thaliana	AT4G31710.1				ATGLR2.4, GLR2.4 | ATGLR2.4; intracellular ligand-gated ion channel | chr4:15349121-15352962 FORWARD
Arabidopsis thaliana	AT2G29110.1				ATGLR2.8, GLR2.8 | ATGLR2.8; intracellular ligand-gated ion channel | chr2:12506880-12510552 REVERSE
Arabidopsis thaliana	AT2G29100.1				ATGLR2.9, GLR2.9 | ATGLR2.9; intracellular ligand-gated ion channel | chr2:12501092-12504912 REVERSE
Arabidopsis thaliana	AT2G24710.1				ATGLR2.3, GLR2.3 | ATGLR2.3; intracellular ligand-gated ion channel | chr2:10516880-10520549 REVERSE
Arabidopsis thaliana	AT2G24720.1				ATGLR2.2, GLR2.2 | ATGLR2.2; intracellular ligand-gated ion channel | chr2:10522783-10525840 REVERSE
Arabidopsis thaliana	AT5G11180.1				ATGLR2.6, GLR2.6 | ATGLR2.6; intracellular ligand-gated ion channel | chr5:3557261-3561575 REVERSE
Cucumis sativus B10	gene_1#CSB10A_v1_contig_1224	ABRE
Cucumis sativus B10	gene_9#CSB10A_v1_contig_1523
Cucumis sativus B10	gene_8#CSB10A_v1_contig_1523
Cucumis sativus B10	gene_7#CSB10A_v1_contig_1523
Cucumis sativus B10	gene_4#CSB10A_v1_contig_194	ABRE
Cucumis sativus B10	gene_3#CSB10A_v1_contig_4564
Cucumis sativus B10	gene_10#CSB10A_v1_contig_1523
Cucumis sativus B10	gene_1#CSB10A_v1_contig_5726
Cucumis sativus B10	gene_2#CSB10A_v1_contig_5838
Cucumis sativus B10	gene_3#CSB10A_v1_contig_2916
Cucumis sativus 9930	gene_2#dna.fa_9610
Cucumis sativus 9930	gene_4#dna.fa_9614
Cucumis sativus 9930	gene_3#dna.fa_12635
Cucumis sativus 9930	gene_4#dna.fa_5539	ABRE
Cucumis sativus 9930	gene_2#dna.fa_1627
Cucumis sativus 9930	gene_2#dna.fa_1629
Cucumis sativus 9930	gene_3#dna.fa_1629
Cucumis sativus 9930	gene_6#dna.fa_7319	ABRE
Cucumis sativus 9930	gene_2#dna.fa_6977
Cucumis sativus 9930	gene_1#dna.fa_1628
Oryza sativa	Os09g26144.1
Cucumis sativus 9930	gene_1#dna.fa_6977
	orth0006:
Populus trichocarpa	gw1.I.5544.1
Populus trichocarpa	gw1.I.5555.1
Populus trichocarpa	gw1.800.1.1
Populus trichocarpa	eugene3.00111279
Populus trichocarpa	fgenesh4_pg.C_LG_XI001299		DRE
Populus trichocarpa	fgenesh4_pm.C_LG_IV000488
Populus trichocarpa	estExt_Genewise1_v1.C_LG_I5551
Populus trichocarpa	estExt_fgenesh4_pg.C_LG_I0020
Oryza sativa	Os01g58240.1
Oryza sativa	Os01g58270.1		DRE
Oryza sativa	Os01g58290.1
Oryza sativa	Os01g58280.1
Oryza sativa	Os01g58290.4
Oryza sativa	Os01g58290.2
Oryza sativa	Os01g58290.3
Oryza sativa	Os02g16940.1
Oryza sativa	Os02g17090.1
Oryza sativa	Os02g17150.1
Oryza sativa	Os02g17060.1		DRE
Oryza sativa	Os02g17080.1
Oryza sativa	Os04g03796.1
Oryza sativa	Os04g03100.1		DRE
Oryza sativa	Os04g03810.1
Oryza sativa	Os04g03050.1
Oryza sativa	Os04g02980.1		DRE
Oryza sativa	Os02g17000.1
Oryza sativa	Os03g06290.1		DRE
Oryza sativa	Os09g36110.1	ABRE	DRE
Oryza sativa	Os11g15520.1			ERE
Oryza sativa	Os04g03796.2		DRE
Oryza sativa	Os04g03850.1			ERE
Arabidopsis thaliana	AT1G66220.1				subtilase family protein | chr1:24670536-24673661 FORWARD
Arabidopsis thaliana	AT4G21650.1				subtilase family protein | chr4:11501314-11504656 REVERSE
Arabidopsis thaliana	AT4G10540.1				subtilase family protein | chr4:6512515-6515743 REVERSE
Arabidopsis thaliana	AT4G10550.1				subtilase family protein | chr4:6516613-6519767 REVERSE
Arabidopsis thaliana	AT4G10520.1		DRE		subtilase family protein | chr4:6499794-6502866 FORWARD
Arabidopsis thaliana	AT4G21630.1				subtilase family protein | chr4:11492248-11495500 REVERSE
Arabidopsis thaliana	AT4G21640.1				subtilase family protein | chr4:11496834-11500618 REVERSE
Arabidopsis thaliana	AT4G10510.1				subtilase family protein | chr4:6495955-6499010 FORWARD
Arabidopsis thaliana	AT4G10530.1				subtilase family protein | chr4:6508600-6511670 FORWARD
Arabidopsis thaliana	AT5G11940.1				subtilase family protein | chr5:3849283-3852417 FORWARD
Arabidopsis thaliana	AT4G21326.1				ATSBT3.12 | ATSBT3.12 (SUBTILASE 3.12); identical protein binding / serine-type endopeptidase | chr4:11346685-11349653 FORWARD
Arabidopsis thaliana	AT4G21323.1				subtilase family protein | chr4:11342494-11345632 FORWARD
Arabidopsis thaliana	AT1G66210.1				subtilase family protein | chr1:24665735-24668650 REVERSE
Arabidopsis thaliana	AT1G32960.1				ATSBT3.3, SBT3.3 | SBT3.3; identical protein binding / serine-type endopeptidase | chr1:11945351-11948429 FORWARD
Arabidopsis thaliana	AT1G32970.1				subtilase family protein | chr1:11948721-11951982 REVERSE
Arabidopsis thaliana	AT1G32950.1		DRE	ERE	subtilase family protein | chr1:11941438-11944599 FORWARD
Arabidopsis thaliana	AT1G32940.1		DRE		ATSBT3.5, SBT3.5 | SBT3.5; identical protein binding / serine-type endopeptidase | chr1:11937634-11940856 FORWARD
Cucumis sativus B10	gene_2#CSB10A_v1_contig_2099
Cucumis sativus 9930	gene_5#dna.fa_7184
Arabidopsis thaliana	AT4G26330.1				UNE17, ATSBT3.18 | UNE17 (UNFERTILIZED EMBRYO SAC 17); identical protein binding / serine-type endopeptidase | chr4:13320408-13323461 FORWARD
Cucumis sativus 9930	gene_2#dna.fa_2261
Cucumis sativus B10	gene_1#CSB10A_v1_contig_2277
	orth0007:
Populus trichocarpa	eugene3.00031562
Populus trichocarpa	grail3.0074000401
Populus trichocarpa	fgenesh4_pg.C_LG_III001584
Populus trichocarpa	eugene3.00031571
Populus trichocarpa	eugene3.06630009
Populus trichocarpa	fgenesh4_pg.C_scaffold_314000004
Populus trichocarpa	eugene3.00190080
Populus trichocarpa	eugene3.15690002
Populus trichocarpa	eugene3.03140001
Populus trichocarpa	fgenesh4_pg.C_scaffold_314000006
Populus trichocarpa	fgenesh4_pg.C_LG_III001586
Populus trichocarpa	eugene3.15690001
Populus trichocarpa	eugene3.00031591
Populus trichocarpa	eugene3.00031565
Populus trichocarpa	fgenesh4_pm.C_LG_III000652
Populus trichocarpa	eugene3.00031587
Populus trichocarpa	fgenesh4_pm.C_LG_I000123
Populus trichocarpa	eugene3.03890002		DRE
Populus trichocarpa	fgenesh4_pg.C_LG_I000354
Populus trichocarpa	eugene3.00031564
Populus trichocarpa	fgenesh4_pm.C_LG_XVIII000126
Populus trichocarpa	fgenesh4_pg.C_LG_III001606		DRE
Populus trichocarpa	fgenesh4_pg.C_LG_III001592			ERE
Populus trichocarpa	fgenesh4_pg.C_LG_III001583			ERE
Populus trichocarpa	fgenesh4_pg.C_LG_III001611
Populus trichocarpa	gw1.314.7.1
Populus trichocarpa	eugene3.00031588
Populus trichocarpa	eugene3.03140009
Populus trichocarpa	eugene3.06630008
Populus trichocarpa	eugene3.00031563
Populus trichocarpa	fgenesh4_pg.C_scaffold_2910000001
Populus trichocarpa	fgenesh4_pg.C_scaffold_389000001
Populus trichocarpa	eugene3.03890001
Populus trichocarpa	eugene3.26470001
Populus trichocarpa	eugene3.06630004			ERE
Populus trichocarpa	fgenesh4_pg.C_LG_III001593
Populus trichocarpa	fgenesh4_pg.C_scaffold_1166000001		DRE
Populus trichocarpa	eugene3.06630007
Oryza sativa	Os01g21650.1
Oryza sativa	Os01g21670.1		DRE
Oryza sativa	Os01g21710.1
Oryza sativa	Os01g38190.1
Oryza sativa	Os02g15500.1		DRE
Oryza sativa	Os01g38120.1
Oryza sativa	Os05g15230.1
Oryza sativa	Os08g42570.1
Oryza sativa	Os02g15430.1		DRE
Oryza sativa	Os03g19700.1
Arabidopsis thaliana	AT4G31980.1			ERE	unknown protein | chr4:15464905-15469204 FORWARD
Arabidopsis thaliana	AT5G11290.1				unknown protein | chr5:3599166-3600227 FORWARD
Cucumis sativus B10	gene_2#CSB10A_v1_contig_9062		DRE
Cucumis sativus 9930	gene_15#dna.fa_1645		DRE
	orth0008:
Populus trichocarpa	gw1.XIII.1811.1		DRE
Populus trichocarpa	gw1.XIII.1814.1		DRE
Populus trichocarpa	gw1.XIII.1821.1		DRE
Populus trichocarpa	gw1.372.18.1
Populus trichocarpa	gw1.XIII.1839.1
Populus trichocarpa	gw1.964.2.1	ABRE	DRE
Populus trichocarpa	gw1.XIX.757.1		DRE
Populus trichocarpa	gw1.XIX.747.1		DRE
Populus trichocarpa	gw1.XIX.760.1		DRE
Populus trichocarpa	gw1.XIII.2138.1
Populus trichocarpa	gw1.449.6.1
Populus trichocarpa	eugene3.00130509
Populus trichocarpa	eugene3.03720002
Populus trichocarpa	eugene3.03720001
Populus trichocarpa	eugene3.03720004
Populus trichocarpa	eugene3.03930001		DRE
Populus trichocarpa	fgenesh4_pg.C_scaffold_426000001
Populus trichocarpa	fgenesh4_pm.C_LG_XIII000271
Oryza sativa	Os04g52720.1
Oryza sativa	Os12g05860.1		DRE
Oryza sativa	Os12g05840.1		DRE
Oryza sativa	Os12g05870.1			ERE
Oryza sativa	Os08g08920.1
Oryza sativa	Os08g08960.1
Oryza sativa	Os08g09040.1
Oryza sativa	Os08g09010.1
Oryza sativa	Os08g08990.1		DRE
Oryza sativa	Os08g09080.2
Oryza sativa	Os08g09020.1		DRE
Oryza sativa	Os08g09060.1		DRE
Oryza sativa	Os08g09080.1
Oryza sativa	Os08g09000.1
Oryza sativa	Os08g13440.2		DRE	ERE
Oryza sativa	Os08g13440.1		DRE	ERE
Oryza sativa	Os08g08970.1		DRE
Oryza sativa	Os08g08980.1
Oryza sativa	Os12g05880.1		DRE
Oryza sativa	Os08g13440.3		DRE	ERE
Arabidopsis thaliana	AT3G04200.1				germin-like protein, putative | chr3:1103745-1104573 REVERSE
Arabidopsis thaliana	AT3G05950.1				germin-like protein, putative | chr3:1781130-1781964 REVERSE
Arabidopsis thaliana	AT5G39190.1		DRE		GLP2A, ATGER2, GER2 | GER2 (GERMIN-LIKE PROTEIN 2); oxalate oxidase | chr5:15692771-15693546 REVERSE
Arabidopsis thaliana	AT5G39160.1		DRE		germin-like protein (GLP2a) (GLP5a) | chr5:15679195-15679970 REVERSE
Arabidopsis thaliana	AT5G39130.1		DRE		germin-like protein, putative | chr5:15665638-15666413 REVERSE
Arabidopsis thaliana	AT5G39150.1				germin-like protein, putative | chr5:15670008-15670789 REVERSE
Arabidopsis thaliana	AT5G39180.1				germin-like protein, putative | chr5:15683572-15684353 REVERSE
Arabidopsis thaliana	AT5G39120.1				germin-like protein, putative | chr5:15662705-15663486 REVERSE
Arabidopsis thaliana	AT5G39110.1				germin-like protein, putative | chr5:15657802-15658584 REVERSE
Cucumis sativus 9930	gene_2#dna.fa_4588
Cucumis sativus B10	gene_2#CSB10A_v1_contig_411
	orth0009:
Populus trichocarpa	eugene3.00041424
Populus trichocarpa	eugene3.00041427		DRE
Populus trichocarpa	eugene3.00090266
Populus trichocarpa	eugene3.00090265
Populus trichocarpa	fgenesh4_pg.C_LG_IV001547
Populus trichocarpa	fgenesh4_pg.C_LG_IV001549
Populus trichocarpa	eugene3.00090264
Populus trichocarpa	fgenesh4_pg.C_LG_IV001548
Populus trichocarpa	eugene3.00050419		DRE
Populus trichocarpa	fgenesh4_pm.C_LG_V000187
Populus trichocarpa	eugene3.00570002
Populus trichocarpa	eugene3.00051536		DRE
Populus trichocarpa	fgenesh4_pg.C_LG_II000110
Populus trichocarpa	fgenesh4_pm.C_LG_II000060		DRE
Populus trichocarpa	fgenesh4_pg.C_scaffold_9296000001
Populus trichocarpa	eugene3.00051537
Populus trichocarpa	fgenesh4_pm.C_LG_II000059
Oryza sativa	Os08g43750.1
Oryza sativa	Os11g06100.1
Oryza sativa	Os08g43970.1	ABRE
Oryza sativa	Os08g43790.1
Oryza sativa	Os08g43960.1
Oryza sativa	Os08g43980.1
Oryza sativa	Os08g43870.1
Oryza sativa	Os08g43760.1
Oryza sativa	Os08g43900.1
Oryza sativa	Os08g43930.1
Oryza sativa	Os08g43940.1
Oryza sativa	Os08g43920.1
Oryza sativa	Os11g06110.1
Oryza sativa	Os08g43770.1
Oryza sativa	Os08g43800.1	ABRE
Oryza sativa	Os08g43860.1
Oryza sativa	Os08g43890.1
Oryza sativa	Os08g43810.1
Oryza sativa	Os08g43780.1
Oryza sativa	Os08g43950.1
Oryza sativa	Os08g43850.1
Oryza sativa	Os08g43910.1
Arabidopsis thaliana	AT2G17080.1				unknown protein | chr2:7433326-7434117 REVERSE
Arabidopsis thaliana	AT4G35200.1				unknown protein | chr4:16749142-16749903 REVERSE
Arabidopsis thaliana	AT4G35210.1				unknown protein | chr4:16751428-16752180 FORWARD
Arabidopsis thaliana	AT2G17070.1				unknown protein | chr2:7430863-7431654 REVERSE
Cucumis sativus 9930	gene_1#dna.fa_6076
Cucumis sativus B10	gene_5#CSB10A_v1_contig_1642
Cucumis sativus B10	gene_1#CSB10A_v1_contig_6603
Cucumis sativus B10	gene_2#CSB10A_v1_contig_154
Cucumis sativus 9930	gene_4#dna.fa_6076
Cucumis sativus 9930	gene_5#dna.fa_6867
	orth0010:
Populus trichocarpa	eugene3.00130040
Populus trichocarpa	eugene3.01310050		DRE
Populus trichocarpa	grail3.0035009402
Populus trichocarpa	grail3.0039001401
Populus trichocarpa	grail3.0150004202			ERE
Populus trichocarpa	estExt_Genewise1_v1.C_LG_XIV2196
Populus trichocarpa	estExt_fgenesh4_pm.C_LG_II0912		DRE
Populus trichocarpa	estExt_fgenesh4_pg.C_860045		DRE
Populus trichocarpa	estExt_fgenesh4_pm.C_LG_IV0126
Populus trichocarpa	estExt_fgenesh4_pg.C_LG_XI0770
Oryza sativa	Os01g10840.1			ERE
Oryza sativa	Os05g11730.1
Oryza sativa	Os02g14130.1		DRE
Oryza sativa	Os06g35530.1			ERE
Oryza sativa	Os01g14860.1		DRE
Oryza sativa	Os01g14860.3		DRE
Oryza sativa	Os01g14860.2		DRE
Oryza sativa	Os05g04340.1
Oryza sativa	Os01g14860.4		DRE
Oryza sativa	Os01g19150.5
Oryza sativa	Os01g19150.1
Oryza sativa	Os01g19150.2
Oryza sativa	Os03g62500.1
Oryza sativa	Os10g37740.1			ERE
Oryza sativa	Os05g04340.2
Arabidopsis thaliana	AT1G09840.1				ATSK41 | ATSK41 (SHAGGY-LIKE PROTEIN KINASE 41); ATP binding / protein kinase/ protein serine/threonine kinase | chr1:3196114-3199524 REVERSE
Arabidopsis thaliana	AT1G57870.1				ATSK42 | ATSK42 (ARABIDOPSIS SHAGGY-LIKE KINASE 42); ATP binding / protein kinase/ protein serine/threonine kinase | chr1:21431358-21434877 REVERSE
Arabidopsis thaliana	AT5G14640.1				ATSK13, SK13 | SK13 (SHAGGY-LIKE KINASE 13); ATP binding / protein kinase/ protein serine/threonine kinase | chr5:4719350-4721772 REVERSE
Arabidopsis thaliana	AT5G26751.1	ABRE			ATSK11, SK 11 | ATSK11; protein kinase/ protein serine/threonine kinase | chr5:9399582-9401839 REVERSE
Arabidopsis thaliana	AT3G05840.2	ABRE	DRE		ATSK12 | ATSK12; protein kinase/ protein serine/threonine kinase | chr3:1740793-1742927 FORWARD
Arabidopsis thaliana	AT1G06390.1				GSK1, ATGSK1, ATSK22, SK22, BIL2, ATSK2-3 | GSK1 (GSK3/SHAGGY-LIKE PROTEIN KINASE 1); glycogen synthase kinase 3/ kinase | chr1:1946860-1950417 FORWARD
Arabidopsis thaliana	AT2G30980.1				ASKdZeta, ATSK23, BIL1, ATSK2-2 | ASKdZeta (Arabidopsis SHAGGY-related protein kinase dZeta); ATP binding / kinase/ protein kinase/ protein serine/threonine kinase | chr2:13182350-13185870 REVERSE
Arabidopsis thaliana	AT4G18710.1		DRE		BIN2, DWF12, UCU1, ATSK21, SK21 | BIN2 (BRASSINOSTEROID-INSENSITIVE 2); glycogen synthase kinase 3/ kinase/ protein kinase | chr4:10296474-10298913 FORWARD
Arabidopsis thaliana	AT4G00720.1				ATSK32 | ATSK32 (SHAGGY-LIKE PROTEIN KINASE 32); ATP binding / kinase/ protein kinase/ protein serine/threonine kinase/ protein tyrosine kinase | chr4:294116-297002 REVERSE
Arabidopsis thaliana	AT3G61160.2				shaggy-related protein kinase beta / ASK-beta (ASK2) | chr3:22636209-22638593 FORWARD
Cucumis sativus B10	gene_2#CSB10A_v1_contig_2637
Cucumis sativus B10	gene_3#CSB10A_v1_contig_3204
Cucumis sativus B10	gene_6#CSB10A_v1_contig_2988
Cucumis sativus B10	gene_2#CSB10A_v1_contig_3511
Cucumis sativus B10	gene_2#CSB10A_v1_contig_4973
Cucumis sativus 9930	gene_1#dna.fa_8410
Cucumis sativus 9930	gene_5#dna.fa_3862
Cucumis sativus 9930	gene_4#dna.fa_6110
Cucumis sativus 9930	gene_2#dna.fa_416
Cucumis sativus 9930	gene_5#dna.fa_9015
Cucumis sativus B10	gene_2#CSB10A_v1_contig_5001
Cucumis sativus 9930	gene_9#dna.fa_7972
	orth0011:
Populus trichocarpa	gw1.IV.3915.1
Populus trichocarpa	gw1.X.99.1		DRE
Populus trichocarpa	gw1.X.91.1		DRE
Populus trichocarpa	gw1.X.106.1		DRE
Populus trichocarpa	gw1.XV.788.1
Populus trichocarpa	gw1.XV.774.1
Populus trichocarpa	gw1.293.21.1
Populus trichocarpa	gw1.968.6.1
Populus trichocarpa	gw1.293.16.1
Populus trichocarpa	gw1.293.26.1
Populus trichocarpa	gw1.6343.1.1
Populus trichocarpa	gw1.123.295.1
Populus trichocarpa	gw1.XII.806.1			ERE
Populus trichocarpa	eugene3.01230112
Populus trichocarpa	fgenesh4_pg.C_scaffold_1822000003		DRE
Oryza sativa	Os01g04570.1		DRE	ERE
Oryza sativa	Os01g04460.1	ABRE
Oryza sativa	Os01g04580.1		DRE
Oryza sativa	Os01g04480.1
Oryza sativa	Os01g04490.1			ERE
Oryza sativa	Os01g04520.1
Oryza sativa	Os01g04570.2		DRE
Oryza sativa	Os01g04550.1
Oryza sativa	Os01g49614.1
Oryza sativa	Os01g49580.1
Oryza sativa	Os04g09770.1
Arabidopsis thaliana	AT1G70250.1				receptor serine/threonine kinase, putative | chr1:26452975-26456088 FORWARD
Arabidopsis thaliana	AT5G38280.1				PR5K | PR5K; kinase/ transmembrane receptor protein serine/threonine kinase | chr5:15293325-15295838 REVERSE
Arabidopsis thaliana	AT4G18250.1				receptor serine/threonine kinase, putative | chr4:10087343-10091963 REVERSE
Arabidopsis thaliana	AT1G66920.1	ABRE			serine/threonine protein kinase, putative | chr1:24965410-24967432 REVERSE
Arabidopsis thaliana	AT1G66930.1				serine/threonine protein kinase family protein | chr1:24970523-24973069 FORWARD
Arabidopsis thaliana	AT5G38240.1		DRE		serine/threonine protein kinase, putative | chr5:15277239-15279317 REVERSE
Arabidopsis thaliana	AT5G38250.1		DRE		serine/threonine protein kinase, putative | chr5:15280643-15282709 REVERSE
Arabidopsis thaliana	AT1G67000.1				ATP binding / kinase/ protein kinase/ protein serine/threonine kinase | chr1:25004217-25007604 REVERSE
Arabidopsis thaliana	AT5G38260.1				serine/threonine protein kinase, putative | chr5:15283692-15285837 REVERSE
Arabidopsis thaliana	AT1G66910.1				protein kinase, putative | chr1:24961634-24963941 REVERSE
Cucumis sativus B10	gene_2#CSB10A_v1_contig_985
Cucumis sativus B10	gene_4#CSB10A_v1_contig_985
Cucumis sativus B10	gene_3#CSB10A_v1_contig_985
Cucumis sativus 9930	gene_1#dna.fa_1259
Cucumis sativus 9930	gene_3#dna.fa_1259
Cucumis sativus 9930	gene_2#dna.fa_1259
Cucumis sativus B10	gene_6#CSB10A_v1_contig_985
Cucumis sativus B10	gene_7#CSB10A_v1_contig_985
	orth0012:
Populus trichocarpa	eugene3.00131189
Populus trichocarpa	gw1.XIII.50.1
Populus trichocarpa	eugene3.00191044
Oryza sativa	Os01g06240.1		DRE	ERE
Oryza sativa	Os01g66640.1
Oryza sativa	Os01g66610.1		DRE
Oryza sativa	Os01g65010.1
Oryza sativa	Os01g40499.1		DRE	ERE
Oryza sativa	Os01g40499.2		DRE
Oryza sativa	Os07g36780.1
Oryza sativa	Os10g20120.1
Oryza sativa	Os10g20160.1		DRE
Oryza sativa	Os01g45520.1			ERE
Oryza sativa	Os01g66680.1
Oryza sativa	Os01g65060.1		DRE
Oryza sativa	Os01g65030.1
Oryza sativa	Os03g12150.1
Oryza sativa	Os04g01310.1
Oryza sativa	Os04g28780.1
Oryza sativa	Os04g01320.1
Oryza sativa	Os05g07300.1
Oryza sativa	Os07g08860.1		DRE
Oryza sativa	Os05g07450.1
Oryza sativa	Os05g07420.1
Oryza sativa	Os11g10280.1
Oryza sativa	Os05g07300.2
Oryza sativa	Os04g34390.1
Oryza sativa	Os04g34330.1		DRE
Oryza sativa	Os04g34410.1
Oryza sativa	Os04g34420.1
Oryza sativa	Os04g34290.1
Oryza sativa	Os04g34370.1		DRE
Oryza sativa	Os04g34250.1		DRE
Oryza sativa	Os04g42740.1
Oryza sativa	Os04g34270.1		DRE
Oryza sativa	Os11g10260.1
Oryza sativa	Os04g34320.1
Oryza sativa	Os04g34360.1		DRE
Oryza sativa	Os11g10290.1
Oryza sativa	Os04g34300.1
Oryza sativa	Os05g07470.1
Arabidopsis thaliana	AT2G19130.1				S-locus lectin protein kinase family protein | chr2:8293789-8296275 FORWARD
Cucumis sativus B10	gene_2#CSB10A_v1_contig_1508
Cucumis sativus 9930	gene_1#dna.fa_5824
	orth0013:
Populus trichocarpa	gw1.I.3565.1
Populus trichocarpa	gw1.I.4161.1
Populus trichocarpa	gw1.142.211.1
Populus trichocarpa	gw1.142.217.1		DRE
Populus trichocarpa	fgenesh4_pg.C_LG_I002690
Oryza sativa	Os04g09720.1		DRE
Oryza sativa	Os04g09720.2		DRE
Oryza sativa	Os11g27329.1	ABRE
Oryza sativa	Os11g27264.2
Oryza sativa	Os11g27264.1
Oryza sativa	Os10g01110.1			ERE
Oryza sativa	Os10g01134.1		DRE
Oryza sativa	Os11g27329.4	ABRE
Oryza sativa	Os11g42390.1		DRE
Oryza sativa	Os10g01134.2		DRE
Oryza sativa	Os11g27170.1		DRE
Oryza sativa	Os11g27329.5	ABRE
Oryza sativa	Os11g27329.2	ABRE
Oryza sativa	Os11g27329.6	ABRE
Oryza sativa	Os11g27329.3	ABRE
Arabidopsis thaliana	AT1G73280.1				scpl3 | scpl3 (serine carboxypeptidase-like 3); serine-type carboxypeptidase | chr1:27552970-27555322 REVERSE
Arabidopsis thaliana	AT1G73300.1				scpl2 | scpl2 (serine carboxypeptidase-like 2); serine-type carboxypeptidase | chr1:27559673-27562048 REVERSE
Arabidopsis thaliana	AT5G36180.1				scpl1 | scpl1 (serine carboxypeptidase-like 1); serine-type carboxypeptidase | chr5:14239198-14241862 FORWARD
Arabidopsis thaliana	AT1G73310.1				scpl4 | scpl4 (serine carboxypeptidase-like 4); serine-type carboxypeptidase | chr1:27562815-27565177 REVERSE
Arabidopsis thaliana	AT1G73290.1				scpl5 | scpl5 (serine carboxypeptidase-like 5); serine-type carboxypeptidase | chr1:27556397-27558770 REVERSE
Arabidopsis thaliana	AT3G10450.1				SCPL7 | SCPL7 (SERINE CARBOXYPEPTIDASE-LIKE 7); serine-type carboxypeptidase | chr3:3249544-3252320 FORWARD
Arabidopsis thaliana	AT2G22920.2		DRE		SCPL12 | serine carboxypeptidase S10 family protein | chr2:9753938-9757420 FORWARD
Arabidopsis thaliana	AT2G22970.3	ABRE			SCPL11 | serine carboxypeptidase S10 family protein | chr2:9774875-9778255 FORWARD
Arabidopsis thaliana	AT2G23010.2				SCPL9 | serine carboxypeptidase S10 family protein | chr2:9798843-9802485 FORWARD
Arabidopsis thaliana	AT2G23000.1				scpl10 | scpl10 (serine carboxypeptidase-like 10); serine-type carboxypeptidase | chr2:9792284-9795741 FORWARD
Arabidopsis thaliana	AT3G12230.1				scpl14 | scpl14 (serine carboxypeptidase-like 14); serine-type carboxypeptidase | chr3:3899431-3901879 REVERSE
Arabidopsis thaliana	AT3G12240.1				SCPL15 | SCPL15 (serine carboxypeptidase-like 15); serine-type carboxypeptidase | chr3:3902436-3904918 REVERSE
Arabidopsis thaliana	AT2G22980.4				SCPL13 | serine-type carboxypeptidase | chr2:9779029-9783088 FORWARD
Arabidopsis thaliana	AT3G12220.1				scpl16 | scpl16 (serine carboxypeptidase-like 16); serine-type carboxypeptidase | chr3:3896531-3898915 REVERSE
Arabidopsis thaliana	AT3G12203.1				scpl17 | scpl17 (serine carboxypeptidase-like 17); serine-type carboxypeptidase | chr3:3891357-3893956 REVERSE
Arabidopsis thaliana	AT2G22990.3				SNG1, SCPL8 | SNG1 (SINAPOYLGLUCOSE 1); serine-type carboxypeptidase/ sinapoylglucose-malate O-sinapoyltransferase | chr2:9786393-9789998 FORWARD
Arabidopsis thaliana	AT5G09640.1	ABRE			SNG2, SCPL19 | SCPL19; serine-type carboxypeptidase/ sinapoyltransferase | chr5:2988373-2990966 FORWARD
Arabidopsis thaliana	AT1G73270.1				scpl6 | scpl6 (serine carboxypeptidase-like 6); serine-type carboxypeptidase | chr1:27549021-27552517 REVERSE
Arabidopsis thaliana	AT1G33540.1				scpl18 | scpl18 (serine carboxypeptidase-like 18); serine-type carboxypeptidase | chr1:12162349-12164700 REVERSE
Populus trichocarpa	eugene3.18480002
Cucumis sativus 9930	gene_1#dna.fa_3951
Cucumis sativus B10	gene_3#CSB10A_v1_contig_3753
	orth0014:
Populus trichocarpa	gw1.IV.1422.1
Populus trichocarpa	gw1.IX.969.1		DRE
Populus trichocarpa	gw1.3837.5.1
Populus trichocarpa	gw1.XVII.132.1
Populus trichocarpa	gw1.IX.989.1
Populus trichocarpa	eugene3.00041416
Populus trichocarpa	eugene3.00090281
Populus trichocarpa	eugene3.00090282
Populus trichocarpa	eugene3.00170047		DRE
Populus trichocarpa	eugene3.00090283
Oryza sativa	Os03g18050.1		DRE
Oryza sativa	Os03g25289.1
Oryza sativa	Os09g37369.1		DRE
Oryza sativa	Os09g37380.1
Oryza sativa	Os09g37495.1		DRE
Oryza sativa	Os09g37440.1		DRE
Oryza sativa	Os09g37460.1		DRE	ERE
Oryza sativa	Os09g37470.1		DRE
Oryza sativa	Os09g37490.1
Oryza sativa	Os09g37350.1		DRE
Oryza sativa	Os09g37390.1
Oryza sativa	Os09g37452.1		DRE
Oryza sativa	Os08g43700.1
Oryza sativa	Os09g37500.1
Oryza sativa	Os09g37400.1
Oryza sativa	Os09g37394.1
Oryza sativa	Os09g37430.1		DRE
Oryza sativa	Os09g37480.1
Oryza sativa	Os09g37330.1
Oryza sativa	Os09g37410.1
Oryza sativa	Os09g37420.1		DRE
Arabidopsis thaliana	AT1G29460.1				auxin-responsive protein, putative | chr1:10307609-10308055 REVERSE
Arabidopsis thaliana	AT1G29500.1				auxin-responsive protein, putative | chr1:10321290-10321697 FORWARD
Arabidopsis thaliana	AT5G27780.1				auxin-responsive family protein | chr5:9838885-9839313 REVERSE
Arabidopsis thaliana	AT1G29510.1				SAUR68 | SAUR68 (SMALL AUXIN UPREGULATED 68) | chr1:10322683-10323114 FORWARD
Arabidopsis thaliana	AT1G29490.1				auxin-responsive family protein | chr1:10319835-10320143 FORWARD
Arabidopsis thaliana	AT1G29450.1				auxin-responsive protein, putative | chr1:10305981-10306406 REVERSE
Arabidopsis thaliana	AT1G29440.1				FUNCTIONS IN: molecular_function unknown; INVOLVED IN: response to auxin stimulus; EXPRESSED IN: 19 plant structures; EXPRESSED DURING: 10 growth stages; CONTAINS InterPro DOMAIN/s: Auxin responsive SAUR protein (InterPro:IPR003676); BEST Arabidopsis thaliana protein match is: SAUR68 (SMALL AUXIN UPREGULATED 68) (TAIR:AT1G29510.1); Has 327 Blast hits to 317 proteins in 15 species: Archae - 0; Bac…
Arabidopsis thaliana	AT1G29430.1				auxin-responsive family protein | chr1:10302801-10303226 REVERSE
Arabidopsis thaliana	AT1G29420.1				FUNCTIONS IN: molecular_function unknown; INVOLVED IN: response to auxin stimulus; LOCATED IN: cellular_component unknown; CONTAINS InterPro DOMAIN/s: Auxin responsive SAUR protein (InterPro:IPR003676); BEST Arabidopsis thaliana protein match is: SAUR68 (SMALL AUXIN UPREGULATED 68) (TAIR:AT1G29510.1); Has 372 Blast hits to 362 proteins in 16 species: Archae - 0; Bacteria - 0; Metazoa - 0; Fungi -…
Cucumis sativus 9930	gene_1#dna.fa_6065		DRE
Cucumis sativus B10	gene_1#CSB10A_v1_contig_2118		DRE
	orth0015:
Populus trichocarpa	eugene3.00050339		DRE
Populus trichocarpa	eugene3.00150645
Populus trichocarpa	eugene3.00130815	ABRE
Populus trichocarpa	estExt_Genewise1_v1.C_LG_XI0653
Populus trichocarpa	estExt_fgenesh4_pg.C_1220060
Oryza sativa	Os01g23530.1
Oryza sativa	Os08g07080.1
Oryza sativa	Os08g07120.1
Oryza sativa	Os08g07100.1
Oryza sativa	Os08g04500.1		DRE
Oryza sativa	Os08g04500.2		DRE
Oryza sativa	Os02g26014.1
Arabidopsis thaliana	AT1G66020.1				terpene synthase/cyclase family protein | chr1:24577576-24579997 FORWARD
Arabidopsis thaliana	AT4G20200.1				terpene synthase/cyclase family protein | chr4:10908672-10911151 REVERSE
Arabidopsis thaliana	AT4G20230.1				terpene synthase/cyclase family protein | chr4:10924242-10926751 REVERSE
Arabidopsis thaliana	AT3G29190.1				lyase/ magnesium ion binding | chr3:11159373-11163336 REVERSE
Arabidopsis thaliana	AT4G20210.1	ABRE			terpene synthase/cyclase family protein | chr4:10913613-10918282 REVERSE
Arabidopsis thaliana	AT3G29110.1				terpene synthase/cyclase family protein | chr3:11082155-11085891 REVERSE
Arabidopsis thaliana	AT4G15870.1				ATTS1 | ATTS1; lyase/ magnesium ion binding | chr4:9008372-9010947 REVERSE
Arabidopsis thaliana	AT2G23230.1				terpene synthase/cyclase family protein | chr2:9892716-9895400 FORWARD
Arabidopsis thaliana	AT5G44630.1				terpene synthase/cyclase family protein | chr5:18003280-18005616 FORWARD
Arabidopsis thaliana	AT4G13300.1				ATTPS13, TPS13 | TPS13 (TERPENOID SYNTHASE 13); cyclase | chr4:7742871-7746363 REVERSE
Arabidopsis thaliana	AT1G70080.1				terpene synthase/cyclase family protein | chr1:26394669-26397565 REVERSE
Arabidopsis thaliana	AT3G14490.1				terpene synthase/cyclase family protein | chr3:4863631-4865949 REVERSE
Arabidopsis thaliana	AT3G14520.1				terpene synthase/cyclase family protein | chr3:4875868-4878243 REVERSE
Arabidopsis thaliana	AT4G13280.1				ATTPS12, TPS12 | TPS12 (TERPENOID SYNTHASE 12); cyclase | chr4:7733161-7736745 REVERSE
Arabidopsis thaliana	AT3G32030.1		DRE		terpene synthase/cyclase family protein | chr3:13032458-13035348 REVERSE
Arabidopsis thaliana	AT3G14540.1				terpene synthase/cyclase family protein | chr3:4881614-4883936 REVERSE
Arabidopsis thaliana	AT3G29410.1				terpene synthase/cyclase family protein | chr3:11302574-11305060 REVERSE
Arabidopsis thaliana	AT5G48110.1				terpene synthase/cyclase family protein | chr5:19501157-19504357 REVERSE
Arabidopsis thaliana	AT1G31950.1				terpene synthase/cyclase family protein | chr1:11475807-11478194 FORWARD
Arabidopsis thaliana	AT1G33750.1				terpene synthase/cyclase family protein | chr1:12233769-12236348 FORWARD
Arabidopsis thaliana	AT1G48800.1				terpene synthase/cyclase family protein | chr1:18049844-18052975 FORWARD
Arabidopsis thaliana	AT1G48820.1				terpene synthase/cyclase family protein | chr1:18055229-18059367 FORWARD
Cucumis sativus 9930	gene_1#dna.fa_11061
Cucumis sativus 9930	gene_1#dna.fa_11531
Cucumis sativus B10	gene_1#CSB10A_v1_contig_4981		DRE
Cucumis sativus 9930	gene_3#dna.fa_9037		DRE
Cucumis sativus B10	gene_1#CSB10A_v1_contig_5112
Cucumis sativus 9930	gene_1#dna.fa_9639
Cucumis sativus B10	gene_1#CSB10A_v1_contig_6239
	orth0016:
Populus trichocarpa	eugene3.00031344
Populus trichocarpa	gw1.I.7886.1
Populus trichocarpa	fgenesh4_pg.C_LG_I000666	ABRE
Populus trichocarpa	fgenesh4_pg.C_LG_IV000493
Populus trichocarpa	gw1.XV.691.1		DRE
Populus trichocarpa	fgenesh4_pm.C_LG_XV000063
Populus trichocarpa	fgenesh4_pm.C_LG_V000524
Populus trichocarpa	gw1.6573.1.1
Populus trichocarpa	gw1.II.2192.1
Oryza sativa	Os01g25270.1
Oryza sativa	Os09g07780.1		DRE	ERE
Cucumis sativus 9930	gene_2#dna.fa_11220
Cucumis sativus 9930	gene_3#dna.fa_3713
Cucumis sativus 9930	gene_6#dna.fa_780		DRE
Cucumis sativus 9930	gene_1#dna.fa_7385
Oryza sativa	Os03g32620.1
Populus trichocarpa	eugene3.01450029
Oryza sativa	Os01g41650.1
Oryza sativa	Os04g02850.1
Oryza sativa	Os04g39410.1		DRE
Populus trichocarpa	fgenesh4_pm.C_LG_XIII000254
Oryza sativa	Os12g36620.1		DRE
Oryza sativa	Os05g12130.1
Arabidopsis thaliana	AT1G18485.1		DRE		pentatricopeptide (PPR) repeat-containing protein | chr1:6363172-6366084 FORWARD
Cucumis sativus 9930	gene_2#dna.fa_1439
Cucumis sativus B10	gene_3#CSB10A_v1_contig_236
Cucumis sativus B10	gene_1#CSB10A_v1_contig_981
Arabidopsis thaliana	AT3G57430.1				pentatricopeptide (PPR) repeat-containing protein | chr3:21255731-21258403 REVERSE
Arabidopsis thaliana	AT3G63370.1				pentatricopeptide (PPR) repeat-containing protein | chr3:23402080-23405991 FORWARD
Arabidopsis thaliana	AT3G49170.1		DRE		EMB2261 | EMB2261 (embryo defective 2261) | chr3:18226954-18229600 REVERSE
Cucumis sativus B10	gene_2#CSB10A_v1_contig_3361
Arabidopsis thaliana	AT4G13650.1				pentatricopeptide (PPR) repeat-containing protein | chr4:7939611-7942898 REVERSE
Cucumis sativus 9930	gene_7#dna.fa_4112
Cucumis sativus B10	gene_7#CSB10A_v1_contig_1948
Arabidopsis thaliana	AT5G13230.1				pentatricopeptide (PPR) repeat-containing protein | chr5:4222514-4224982 FORWARD
Cucumis sativus B10	gene_2#CSB10A_v1_contig_3417
Cucumis sativus B10	gene_1#CSB10A_v1_contig_1399
Cucumis sativus B10	gene_3#CSB10A_v1_contig_927
Cucumis sativus B10	gene_4#CSB10A_v1_contig_927
	orth0017:
Populus trichocarpa	fgenesh4_pg.C_LG_IV001077
Oryza sativa	Os01g22400.1	ABRE	DRE	ERE
Oryza sativa	Os01g22430.1		DRE
Oryza sativa	Os01g22480.2
Oryza sativa	Os01g22480.1
Oryza sativa	Os11g38070.1	ABRE
Oryza sativa	Os11g38140.1		DRE
Oryza sativa	Os11g37300.1		DRE
Oryza sativa	Os12g05709.1
Oryza sativa	Os12g05609.1
Oryza sativa	Os11g37060.1		DRE
Oryza sativa	Os11g38130.1
Oryza sativa	Os11g39609.1		DRE
Oryza sativa	Os11g39559.1		DRE
Oryza sativa	Os11g37390.1		DRE	ERE
Oryza sativa	Os06g44920.1		DRE
Oryza sativa	Os06g35080.1		DRE
Oryza sativa	Os11g38100.1		DRE
Oryza sativa	Os08g06710.1	ABRE
Oryza sativa	Os11g38120.1	ABRE
Oryza sativa	Os12g41450.1		DRE
Oryza sativa	Os08g33010.1		DRE
Oryza sativa	Os08g06780.1
Oryza sativa	Os11g36350.1		DRE
Oryza sativa	Os06g35090.1		DRE	ERE
Oryza sativa	Os06g49340.1		DRE
Oryza sativa	Os11g38500.1		DRE
Oryza sativa	Os11g38180.1
Oryza sativa	Os11g36830.1
Oryza sativa	Os11g37010.1		DRE	ERE
Oryza sativa	Os01g48080.1		DRE	ERE
Oryza sativa	Os03g51090.1		DRE
Oryza sativa	Os03g58764.1	ABRE	DRE
Oryza sativa	Os11g36610.1
Oryza sativa	Os12g41460.1
Oryza sativa	Os12g05529.1		DRE
Arabidopsis thaliana	AT5G55150.1				F-box family protein | chr5:22382275-22383392 REVERSE
Cucumis sativus B10	gene_2#CSB10A_v1_contig_883
Cucumis sativus 9930	gene_5#dna.fa_6429
	orth0018:
Populus trichocarpa	gw1.197.47.1
Populus trichocarpa	gw1.I.8684.1	ABRE
Populus trichocarpa	eugene3.00031084
Populus trichocarpa	eugene3.00120117
Populus trichocarpa	eugene3.00131289
Populus trichocarpa	eugene3.01250078
Populus trichocarpa	gw1.XVI.429.1
Populus trichocarpa	eugene3.00180622
Populus trichocarpa	estExt_Genewise1_v1.C_LG_XIX2581
Oryza sativa	Os03g21510.1
Oryza sativa	Os03g21510.3
Oryza sativa	Os03g21510.2
Oryza sativa	Os07g48310.2
Oryza sativa	Os07g48310.1
Oryza sativa	Os01g60330.1
Oryza sativa	Os05g40200.1
Oryza sativa	Os05g51070.1	ABRE	DRE
Oryza sativa	Os01g42294.1		DRE
Arabidopsis thaliana	AT3G08680.1				leucine-rich repeat transmembrane protein kinase, putative | chr3:2638591-2640590 FORWARD
Arabidopsis thaliana	AT5G58300.1				leucine-rich repeat transmembrane protein kinase, putative | chr5:23572821-23574871 FORWARD
Arabidopsis thaliana	AT5G05160.1				leucine-rich repeat transmembrane protein kinase, putative | chr5:1528000-1530017 FORWARD
Cucumis sativus B10	gene_1#CSB10A_v1_contig_1925
Cucumis sativus B10	gene_3#CSB10A_v1_contig_3461
Cucumis sativus B10	gene_1#CSB10A_v1_contig_4810
Cucumis sativus B10	gene_1#CSB10A_v1_contig_9475
Cucumis sativus B10	gene_4#CSB10A_v1_contig_84
Cucumis sativus 9930	gene_1#dna.fa_9204
Cucumis sativus 9930	gene_4#dna.fa_6772
Cucumis sativus 9930	gene_2#dna.fa_9565
Cucumis sativus 9930	gene_9#dna.fa_2169
Cucumis sativus 9930	gene_10#dna.fa_2835
Cucumis sativus 9930	gene_3#dna.fa_4754
Cucumis sativus 9930	gene_12#dna.fa_5422
Oryza sativa	Os01g12390.1		DRE
Arabidopsis thaliana	AT2G26730.1				leucine-rich repeat transmembrane protein kinase, putative | chr2:11388621-11391286 FORWARD
Cucumis sativus B10	gene_1#CSB10A_v1_contig_4447
Arabidopsis thaliana	AT4G23740.1		DRE		leucine-rich repeat transmembrane protein kinase, putative | chr4:12367063-12369159 FORWARD
Cucumis sativus B10	gene_1#CSB10A_v1_contig_4480
	orth0019:
Populus trichocarpa	gw1.I.1481.1
Populus trichocarpa	gw1.184.108.1		DRE
Populus trichocarpa	gw1.I.3594.1
Populus trichocarpa	gw1.I.3597.1
Populus trichocarpa	gw1.XVII.339.1
Populus trichocarpa	gw1.1355.3.1
Populus trichocarpa	gw1.XVII.324.1
Populus trichocarpa	eugene3.00091134		DRE
Populus trichocarpa	fgenesh4_pm.C_LG_I000723
Populus trichocarpa	fgenesh4_pg.C_LG_IX001074
Populus trichocarpa	fgenesh4_pg.C_LG_XVI000441		DRE
Populus trichocarpa	eugene3.01640001
Populus trichocarpa	fgenesh4_pg.C_LG_XVI000443
Populus trichocarpa	fgenesh4_pm.C_LG_V000052
Oryza sativa	Os04g44610.1
Oryza sativa	Os10g35180.1
Oryza sativa	Os05g13520.1
Oryza sativa	Os07g18874.1
Oryza sativa	Os09g03939.1
Oryza sativa	Os09g29670.1
Oryza sativa	Os09g29660.1
Oryza sativa	Os12g22284.1	ABRE	DRE
Oryza sativa	Os09g07670.1
Oryza sativa	Os12g22110.1			ERE
Oryza sativa	Os10g08014.1
Oryza sativa	Os09g03939.2
Arabidopsis thaliana	AT1G51460.1				ABC transporter family protein | chr1:19077132-19081335 REVERSE
Arabidopsis thaliana	AT3G21090.1				ABC transporter family protein | chr3:7391497-7394933 REVERSE
Arabidopsis thaliana	AT1G51500.1		DRE		CER5, D3, ABCG12, WBC12, ATWBC12 | CER5 (ECERIFERUM 5); ATPase, coupled to transmembrane movement of substances | chr1:19097967-19100972 REVERSE
Arabidopsis thaliana	AT1G17840.1				WBC11, ABCG11, DSO, COF1, ATWBC11 | WBC11 (WHITE-BROWN COMPLEX HOMOLOG PROTEIN 11); ATPase, coupled to transmembrane movement of substances / fatty acid transporter | chr1:6142870-6145894 FORWARD
Cucumis sativus B10	gene_1#CSB10A_v1_contig_5723		DRE
Cucumis sativus B10	gene_1#CSB10A_v1_contig_642
Cucumis sativus B10	gene_2#CSB10A_v1_contig_642
Cucumis sativus 9930	gene_10#dna.fa_3030
Cucumis sativus 9930	gene_11#dna.fa_3030
Cucumis sativus 9930	gene_1#dna.fa_12580		DRE
	orth0020:
Populus trichocarpa	eugene3.00060333
Populus trichocarpa	gw1.X.6584.1
Populus trichocarpa	fgenesh4_pm.C_LG_VIII000556
Populus trichocarpa	fgenesh4_pm.C_LG_XVIII000434
Populus trichocarpa	estExt_Genewise1_v1.C_LG_XII1068
Populus trichocarpa	estExt_fgenesh4_pg.C_LG_XV0366
Populus trichocarpa	estExt_Genewise1_v1.C_LG_XVI1213
Oryza sativa	Os01g45550.1
Oryza sativa	Os01g45550.2
Oryza sativa	Os01g45550.3
Oryza sativa	Os11g04190.1		DRE
Oryza sativa	Os02g50960.1		DRE	ERE
Oryza sativa	Os02g50960.2		DRE	ERE
Oryza sativa	Os06g12610.1	ABRE	DRE
Oryza sativa	Os06g44970.1
Oryza sativa	Os05g50140.1
Oryza sativa	Os05g50140.2
Oryza sativa	Os12g04000.1		DRE
Arabidopsis thaliana	AT1G73590.1				PIN1, ATPIN1 | PIN1 (PIN-FORMED 1); transporter | chr1:27659772-27662876 FORWARD
Arabidopsis thaliana	AT2G01420.2	ABRE		ERE	PIN4 | PIN4 (PIN-FORMED 4); auxin:hydrogen symporter/ transporter | chr2:180478-183199 REVERSE
Arabidopsis thaliana	AT5G57090.1				EIR1, WAV6, ATPIN2, PIN2, AGR, AGR1 | EIR1 (ETHYLENE INSENSITIVE ROOT 1); auxin efflux transmembrane transporter/ auxin:hydrogen symporter/ transporter | chr5:23100765-23104456 FORWARD
Arabidopsis thaliana	AT1G70940.1				PIN3, ATPIN3 | PIN3 (PIN-FORMED 3); auxin:hydrogen symporter/ transporter | chr1:26743170-26745871 FORWARD
Arabidopsis thaliana	AT1G23080.1				PIN7, ATPIN7 | PIN7 (PIN-FORMED 7); auxin efflux transmembrane transporter/ auxin:hydrogen symporter/ transporter | chr1:8180768-8183406 REVERSE
Cucumis sativus B10	gene_1#CSB10A_v1_contig_1130
Cucumis sativus B10	gene_4#CSB10A_v1_contig_2423
Cucumis sativus B10	gene_9#CSB10A_v1_contig_1931
Cucumis sativus B10	gene_1#CSB10A_v1_contig_6269
Cucumis sativus B10	gene_3#CSB10A_v1_contig_4538
Cucumis sativus B10	gene_2#CSB10A_v1_contig_2473
Cucumis sativus 9930	gene_1#dna.fa_1204
Cucumis sativus 9930	gene_23#dna.fa_1261
Cucumis sativus 9930	gene_1#dna.fa_5619
Cucumis sativus 9930	gene_1#dna.fa_3436
Cucumis sativus 9930	gene_1#dna.fa_7006
Cucumis sativus 9930	gene_1#dna.fa_10273
	orth0021:
Populus trichocarpa	gw1.X.4979.1
Populus trichocarpa	gw1.XVII.617.1
Populus trichocarpa	gw1.XIV.3452.1
Populus trichocarpa	gw1.VIII.1929.1	ABRE
Populus trichocarpa	eugene3.00100488
Populus trichocarpa	fgenesh4_pg.C_LG_VIII001591
Populus trichocarpa	estExt_Genewise1_v1.C_LG_II3655
Populus trichocarpa	estExt_fgenesh4_pm.C_LG_XVI0351
Populus trichocarpa	eugene3.00280231
Oryza sativa	Os03g47790.1		DRE
Oryza sativa	Os03g47790.3		DRE
Oryza sativa	Os03g62730.1
Oryza sativa	Os03g62730.3
Oryza sativa	Os03g62730.2
Oryza sativa	Os07g17360.2		DRE
Oryza sativa	Os07g17360.1		DRE
Oryza sativa	Os04g40860.1		DRE	ERE
Oryza sativa	Os08g02860.1
Arabidopsis thaliana	AT1G13460.1		DRE		serine/threonine protein phosphatase 2A (PP2A) regulatory subunit B', putative | chr1:4616504-4618180 FORWARD
Arabidopsis thaliana	AT3G26020.4				serine/threonine protein phosphatase 2A (PP2A) regulatory subunit B', putative | chr3:9514363-9516585 FORWARD
Arabidopsis thaliana	AT4G15415.2		DRE		ATB' GAMMA | ATB' GAMMA; poly(U) binding / protein phosphatase type 2A regulator | chr4:8817707-8819349 FORWARD
Arabidopsis thaliana	AT3G21650.1	ABRE			serine/threonine protein phosphatase 2A (PP2A) regulatory subunit B', putative | chr3:7621680-7623412 REVERSE
Arabidopsis thaliana	AT3G09880.1				ATB' BETA | ATB' BETA; protein phosphatase type 2A regulator | chr3:3029902-3031931 FORWARD
Arabidopsis thaliana	AT5G03470.1				ATB' ALPHA | ATB' ALPHA; protein phosphatase type 2A regulator | chr5:866795-868872 FORWARD
Cucumis sativus B10	gene_3#CSB10A_v1_contig_5742
Cucumis sativus B10	gene_8#CSB10A_v1_contig_1596
Cucumis sativus 9930	gene_2#dna.fa_5050
Cucumis sativus 9930	gene_8#dna.fa_4902
Arabidopsis thaliana	AT3G54930.1				serine/threonine protein phosphatase 2A (PP2A) regulatory subunit B', putative | chr3:20351084-20352659 REVERSE
Arabidopsis thaliana	AT3G26030.1				ATB' DELTA | ATB' DELTA; protein phosphatase type 2A regulator | chr3:9517741-9519260 FORWARD
Cucumis sativus 9930	gene_10#dna.fa_1527
Cucumis sativus B10	gene_1#CSB10A_v1_contig_634
	orth0022:
Populus trichocarpa	gw1.X.5498.1		DRE	ERE
Populus trichocarpa	gw1.X.5507.1
Oryza sativa	Os03g48430.1		DRE
Oryza sativa	Os08g30210.1
Oryza sativa	Os08g30080.1
Oryza sativa	Os08g30100.1			ERE
Oryza sativa	Os03g64280.1		DRE
Oryza sativa	Os08g30150.1		DRE
Arabidopsis thaliana	AT1G03400.1				2-oxoglutarate-dependent dioxygenase, putative | chr1:842895-844158 REVERSE
Arabidopsis thaliana	AT1G03410.1				2A6 | 2A6; oxidoreductase | chr1:844782-846574 REVERSE
Arabidopsis thaliana	AT1G06620.1				2-oxoglutarate-dependent dioxygenase, putative | chr1:2025618-2027094 FORWARD
Arabidopsis thaliana	AT3G61400.1				2-oxoglutarate-dependent dioxygenase, putative | chr3:22718956-22720397 FORWARD
Arabidopsis thaliana	AT2G25450.1				2-oxoglutarate-dependent dioxygenase, putative | chr2:10830286-10831563 REVERSE
Arabidopsis thaliana	AT2G30830.1		DRE		2-oxoglutarate-dependent dioxygenase, putative | chr2:13132707-13134284 REVERSE
Arabidopsis thaliana	AT1G04380.1				2-oxoglutarate-dependent dioxygenase, putative | chr1:1177142-1178384 REVERSE
Arabidopsis thaliana	AT5G59540.1				oxidoreductase, 2OG-Fe(II) oxygenase family protein | chr5:23996293-23997576 REVERSE
Arabidopsis thaliana	AT5G59530.1				2-oxoglutarate-dependent dioxygenase, putative | chr5:23994434-23995715 REVERSE
Arabidopsis thaliana	AT5G43440.1				2-oxoglutarate-dependent dioxygenase, putative | chr5:17455356-17456608 REVERSE
Arabidopsis thaliana	AT5G43450.1				2-oxoglutarate-dependent dioxygenase, putative | chr5:17457321-17458714 REVERSE
Arabidopsis thaliana	AT1G04350.1				2-oxoglutarate-dependent dioxygenase, putative | chr1:1165296-1166538 FORWARD
Arabidopsis thaliana	AT1G06645.1				oxidoreductase | chr1:2034229-2035499 FORWARD
Arabidopsis thaliana	AT1G06650.2		DRE		2-oxoglutarate-dependent dioxygenase, putative | chr1:2035909-2037186 FORWARD
Arabidopsis thaliana	AT2G30840.1				2-oxoglutarate-dependent dioxygenase, putative | chr2:13135581-13136833 REVERSE
Arabidopsis thaliana	AT1G06640.1		DRE		2-oxoglutarate-dependent dioxygenase, putative | chr1:2032366-2033775 FORWARD
Populus trichocarpa	gw1.X.5490.1		DRE
Cucumis sativus 9930	gene_12#dna.fa_126		DRE
Cucumis sativus B10	gene_5#CSB10A_v1_contig_4684		DRE
Cucumis sativus B10	gene_2#CSB10A_v1_contig_4684		DRE
Cucumis sativus B10	gene_2#CSB10A_v1_contig_8269		DRE
Cucumis sativus 9930	gene_5#dna.fa_126		DRE
Cucumis sativus 9930	gene_7#dna.fa_126		DRE
Cucumis sativus 9930	gene_11#dna.fa_126		DRE
	orth0023:
Populus trichocarpa	eugene3.00090200
Populus trichocarpa	eugene3.00660037
Populus trichocarpa	eugene3.00280295
Populus trichocarpa	estExt_fgenesh4_pm.C_LG_VIII0087
Populus trichocarpa	estExt_fgenesh4_pm.C_LG_X0938
Oryza sativa	Os02g09930.1		DRE
Oryza sativa	Os02g09930.2		DRE
Oryza sativa	Os02g51060.1
Oryza sativa	Os06g42020.1		DRE	ERE
Oryza sativa	Os03g07350.1
Oryza sativa	Os10g26630.1	ABRE
Oryza sativa	Os07g43710.1		DRE
Oryza sativa	Os03g26044.1			ERE
Oryza sativa	Os08g33740.1		DRE
Arabidopsis thaliana	AT1G23480.1				ATCSLA03, CSLA03, ATCSLA3 | ATCSLA03 (CELLULOSE SYNTHASE-LIKE A3); cellulose synthase/ transferase, transferring glycosyl groups | chr1:8333917-8336230 FORWARD
Arabidopsis thaliana	AT4G13410.1				ATCSLA15, CSLA15 | ATCSLA15; cellulose synthase/ transferase, transferring glycosyl groups | chr4:7792219-7795824 REVERSE
Arabidopsis thaliana	AT3G56000.1				ATCSLA14, CSLA14 | ATCSLA14; cellulose synthase/ transferase, transferring glycosyl groups | chr3:20783462-20785684 REVERSE
Arabidopsis thaliana	AT5G03760.1				ATCSLA09, CSLA09, ATCSLA9, CSLA9, RAT4 | ATCSLA09; mannan synthase/ transferase, transferring glycosyl groups | chr5:985910-990087 REVERSE
Arabidopsis thaliana	AT1G24070.1	ABRE			ATCSLA10, CSLA10 | ATCSLA10; cellulose synthase/ transferase, transferring glycosyl groups | chr1:8516437-8519734 REVERSE
Arabidopsis thaliana	AT5G22740.1				ATCSLA02, CSLA02, ATCSLA2 | ATCSLA02; mannan synthase/ transferase, transferring glycosyl groups | chr5:7555379-7559866 REVERSE
Arabidopsis thaliana	AT2G35650.1				ATCSLA07, CSLA07, ATCSLA7, CSLA7 | ATCSLA07 (CELLULOSE SYNTHASE LIKE); mannan synthase/ transferase, transferring glycosyl groups | chr2:14985625-14988187 FORWARD
Arabidopsis thaliana	AT5G16190.1				ATCSLA11, CSLA11 | ATCSLA11; cellulose synthase/ transferase, transferring glycosyl groups | chr5:5283663-5286293 REVERSE
Arabidopsis thaliana	AT4G16590.1				ATCSLA01, CSLA01, ATCSLA1 | ATCSLA01; cellulose synthase/ glucosyltransferase/ transferase, transferring glycosyl groups | chr4:9345757-9349039 FORWARD
Cucumis sativus B10	gene_2#CSB10A_v1_contig_3241		DRE
Cucumis sativus B10	gene_3#CSB10A_v1_contig_6636
Cucumis sativus B10	gene_1#CSB10A_v1_contig_3883		DRE
Cucumis sativus B10	gene_1#CSB10A_v1_contig_6648
Cucumis sativus 9930	gene_1#dna.fa_11318		DRE
Cucumis sativus 9930	gene_2#dna.fa_5062
Cucumis sativus 9930	gene_9#dna.fa_1367
Cucumis sativus 9930	gene_3#dna.fa_5062		DRE
Cucumis sativus 9930	gene_1#dna.fa_6643
	orth0024:
Populus trichocarpa	eugene3.00101000
Populus trichocarpa	eugene3.00101002
Populus trichocarpa	gw1.I.1658.1
Populus trichocarpa	eugene3.07420003
Populus trichocarpa	eugene3.00120102
Populus trichocarpa	fgenesh4_pg.C_scaffold_742000001
Populus trichocarpa	eugene3.01970035
Populus trichocarpa	fgenesh4_pg.C_scaffold_122000026
Populus trichocarpa	eugene3.01970034
Populus trichocarpa	eugene3.15830001
Populus trichocarpa	fgenesh4_pg.C_scaffold_208000019
Populus trichocarpa	fgenesh4_pg.C_scaffold_6472000001
Populus trichocarpa	fgenesh4_pg.C_scaffold_3540000001
Populus trichocarpa	eugene3.01970037
Populus trichocarpa	eugene3.01970033
Oryza sativa	Os01g41750.1
Oryza sativa	Os01g41780.1
Oryza sativa	Os06g04810.1
Oryza sativa	Os08g42840.1			ERE
Oryza sativa	Os06g04830.1
Oryza sativa	Os06g04840.2			ERE
Oryza sativa	Os06g04840.1			ERE
Cucumis sativus B10	gene_2#CSB10A_v1_contig_2467		DRE
Cucumis sativus B10	gene_3#CSB10A_v1_contig_2468
Cucumis sativus B10	gene_1#CSB10A_v1_contig_2468
Cucumis sativus 9930	gene_1#dna.fa_6179
Cucumis sativus 9930	gene_1#dna.fa_6182		DRE
Cucumis sativus 9930	gene_9#dna.fa_6177
Cucumis sativus 9930	gene_4#dna.fa_708
Arabidopsis thaliana	AT2G34930.1		DRE		disease resistance family protein | chr2:14737169-14739886 REVERSE
Cucumis sativus B10	gene_3#CSB10A_v1_contig_6035
Cucumis sativus 9930	gene_2#dna.fa_9418
	orth0025:
Populus trichocarpa	eugene3.00071206
Oryza sativa	Os10g39410.1	ABRE		ERE
Oryza sativa	Os09g38020.1	ABRE
Oryza sativa	Os09g26340.1	ABRE	DRE
Oryza sativa	Os07g36500.1
Oryza sativa	Os05g39050.1		DRE	ERE
Oryza sativa	Os05g38740.1		DRE
Oryza sativa	Os04g49420.1
Oryza sativa	Os03g02780.1
Oryza sativa	Os02g45940.1		DRE
Oryza sativa	Os01g61920.1
Populus trichocarpa	eugene3.00180824
Populus trichocarpa	eugene3.00570102
Populus trichocarpa	eugene3.00570105
Populus trichocarpa	grail3.0019029901
Populus trichocarpa	grail3.0019030801
Populus trichocarpa	grail3.0022033301
Populus trichocarpa	grail3.0020016401
Populus trichocarpa	grail3.0121000801
Populus trichocarpa	estExt_Genewise1_v1.C_176570001
Populus trichocarpa	estExt_fgenesh4_kg.C_LG_VIII0019	ABRE
Populus trichocarpa	estExt_fgenesh4_pm.C_LG_XVIII0287
Arabidopsis thaliana	AT1G07660.1		DRE		histone H4 | chr1:2369212-2369523 FORWARD
Cucumis sativus B10	gene_8#CSB10A_v1_contig_3454		DRE
Cucumis sativus 9930	gene_1#dna.fa_4931		DRE
Arabidopsis thaliana	AT1G07820.1			ERE	histone H4 | chr1:2421435-2421746 REVERSE
Arabidopsis thaliana	AT2G28740.1				HIS4 | HIS4; DNA binding | chr2:12329643-12329954 REVERSE
Arabidopsis thaliana	AT3G45930.1				histone H4 | chr3:16883390-16883701 FORWARD
Arabidopsis thaliana	AT3G53730.1				histone H4 | chr3:19912659-19912970 REVERSE
Arabidopsis thaliana	AT3G46320.1				histone H4 | chr3:17020043-17020354 REVERSE
Arabidopsis thaliana	AT5G59690.1				histone H4 | chr5:24051649-24051960 FORWARD
Arabidopsis thaliana	AT5G59970.1		DRE	ERE	histone H4 | chr5:24146352-24146663 REVERSE
	orth0026:
Populus trichocarpa	gw1.XVI.2453.1
Populus trichocarpa	gw1.XVI.2454.1		DRE
Populus trichocarpa	estExt_fgenesh4_pg.C_LG_VI1370
Populus trichocarpa	estExt_fgenesh4_pg.C_LG_VI1536
Populus trichocarpa	eugene3.00061607
Oryza sativa	Os02g33110.1
Oryza sativa	Os02g33110.2
Oryza sativa	Os04g33740.1
Oryza sativa	Os02g33110.3
Oryza sativa	Os04g33720.1		DRE	ERE
Oryza sativa	Os04g56920.1		DRE
Oryza sativa	Os09g08072.1
Oryza sativa	Os04g56930.1		DRE
Oryza sativa	Os04g56930.2		DRE
Oryza sativa	Os09g08120.1
Oryza sativa	Os01g73580.1
Arabidopsis thaliana	AT1G55120.1				ATFRUCT5, AtcwINV3 | ATFRUCT5 (BETA-FRUCTOFURANOSIDASE 5); hydrolase, hydrolyzing O-glycosyl compounds / levanase | chr1:20566617-20569165 FORWARD
Arabidopsis thaliana	AT3G13790.1	ABRE			ATCWINV1, ATBFRUCT1 | ATBFRUCT1; beta-fructofuranosidase/ hydrolase, hydrolyzing O-glycosyl compounds | chr3:4533084-4535831 REVERSE
Arabidopsis thaliana	AT3G13784.1	ABRE			AtcwINV5 | AtcwINV5 (Arabidopsis thaliana cell wall invertase 5); hydrolase, hydrolyzing O-glycosyl compounds | chr3:4528529-4530669 REVERSE
Arabidopsis thaliana	AT2G36190.1		DRE		AtcwINV4 | AtcwINV4 (Arabidopsis thaliana cell wall invertase 4); hydrolase, hydrolyzing O-glycosyl compounds | chr2:15174951-15177785 REVERSE
Arabidopsis thaliana	AT3G52600.1				AtcwINV2 | AtcwINV2 (Arabidopsis thaliana cell wall invertase 2); hydrolase, hydrolyzing O-glycosyl compounds | chr3:19507080-19509273 REVERSE
Cucumis sativus B10	gene_10#CSB10A_v1_contig_2183
Cucumis sativus B10	gene_1#CSB10A_v1_contig_5370
Cucumis sativus 9930	gene_13#dna.fa_4040
Cucumis sativus 9930	gene_1#dna.fa_4041
Cucumis sativus 9930	gene_4#dna.fa_8969
Arabidopsis thaliana	AT5G11920.1				AtcwINV6 | AtcwINV6 (6-&1-fructan exohydrolase); hydrolase, hydrolyzing O-glycosyl compounds / inulinase/ levanase | chr5:3839490-3842206 FORWARD
Cucumis sativus B10	gene_2#CSB10A_v1_contig_5095
Cucumis sativus B10	gene_1#CSB10A_v1_contig_975
Cucumis sativus 9930	gene_2#dna.fa_3962
Cucumis sativus 9930	gene_22#dna.fa_4897
	orth0027:
Populus trichocarpa	eugene3.00012789
Populus trichocarpa	grail3.0032000201
Populus trichocarpa	estExt_fgenesh4_pm.C_LG_I1193
Oryza sativa	Os01g24980.1
Oryza sativa	Os01g24980.2			ERE
Oryza sativa	Os01g25010.1
Oryza sativa	Os03g32470.1
Oryza sativa	Os09g18450.1
Oryza sativa	Os10g41020.1		DRE
Oryza sativa	Os03g63900.1		DRE
Oryza sativa	Os10g40880.1		DRE
Oryza sativa	Os10g40934.2
Oryza sativa	Os10g40934.12
Oryza sativa	Os10g40934.10
Oryza sativa	Os10g40934.3
Oryza sativa	Os10g40934.11
Oryza sativa	Os10g40934.1
Oryza sativa	Os10g40900.1		DRE	ERE
Oryza sativa	Os10g40934.7
Oryza sativa	Os10g40934.9		DRE
Oryza sativa	Os10g40990.1
Oryza sativa	Os10g40960.1		DRE
Arabidopsis thaliana	AT1G17010.1				oxidoreductase, 2OG-Fe(II) oxygenase family protein | chr1:5817667-5819183 FORWARD
Arabidopsis thaliana	AT1G17020.1		DRE		SRG1, ATSRG1 | SRG1 (SENESCENCE-RELATED GENE 1); oxidoreductase, acting on diphenols and related substances as donors, oxygen as acceptor / oxidoreductase, acting on paired donors, with incorporation or reduction of molecular oxygen, 2-oxoglutarate as one donor, and inc | chr1:5820258-5821741 FORWARD
Arabidopsis thaliana	AT4G25300.1				oxidoreductase, 2OG-Fe(II) oxygenase family protein | chr4:12945263-12946642 FORWARD
Arabidopsis thaliana	AT4G25310.1				oxidoreductase, 2OG-Fe(II) oxygenase family protein | chr4:12949753-12951138 FORWARD
Arabidopsis thaliana	AT1G78550.1				oxidoreductase, 2OG-Fe(II) oxygenase family protein | chr1:29545031-29546360 REVERSE
Cucumis sativus 9930	gene_11#dna.fa_199
Cucumis sativus B10	gene_2#CSB10A_v1_contig_385
Populus trichocarpa	eugene3.00091385
	orth0028:
Populus trichocarpa	eugene3.00130559
Populus trichocarpa	gw1.IX.2621.1	ABRE	DRE
Populus trichocarpa	estExt_Genewise1_v1.C_LG_I4174
Populus trichocarpa	estExt_Genewise1_v1.C_LG_XVII1003
Populus trichocarpa	estExt_fgenesh4_pg.C_LG_II1020		DRE
Populus trichocarpa	estExt_fgenesh4_pg.C_LG_I0041	ABRE
Populus trichocarpa	estExt_fgenesh4_pm.C_LG_III0736
Populus trichocarpa	estExt_fgenesh4_pg.C_LG_XIX0417		DRE
Oryza sativa	Os03g11970.1	ABRE	DRE
Oryza sativa	Os07g38730.1			ERE
Oryza sativa	Os11g14220.1		DRE
Oryza sativa	Os03g51600.1		DRE
Oryza sativa	Os03g51600.2		DRE
Arabidopsis thaliana	AT1G04820.1	ABRE			TUA4 | TUA4; structural constituent of cytoskeleton | chr1:1356421-1358266 REVERSE
Arabidopsis thaliana	AT1G50010.1			ERE	TUA2 | TUA2; structural constituent of cytoskeleton | chr1:18517737-18519729 FORWARD
Arabidopsis thaliana	AT4G14960.2	ABRE	DRE		TUA6 | TUA6; structural constituent of cytoskeleton | chr4:8548769-8550319 REVERSE
Arabidopsis thaliana	AT5G19780.1		DRE		TUA5 | TUA5; structural constituent of cytoskeleton | chr5:6687212-6688926 FORWARD
Arabidopsis thaliana	AT5G19770.1		DRE		TUA3 | TUA3; structural constituent of cytoskeleton | chr5:6682761-6684474 REVERSE
Arabidopsis thaliana	AT1G64740.1				TUA1 | TUA1 (ALPHA-1 TUBULIN); structural constituent of cytoskeleton | chr1:24050114-24052296 FORWARD
Cucumis sativus B10	gene_3#CSB10A_v1_contig_2095		DRE
Cucumis sativus B10	gene_4#CSB10A_v1_contig_804
Cucumis sativus B10	gene_2#CSB10A_v1_contig_3550
Cucumis sativus B10	gene_2#CSB10A_v1_contig_7026		DRE
Cucumis sativus B10	gene_1#CSB10A_v1_contig_356
Cucumis sativus 9930	gene_4#dna.fa_896
Cucumis sativus 9930	gene_5#dna.fa_5091
Cucumis sativus 9930	gene_6#dna.fa_9372
Cucumis sativus 9930	gene_13#dna.fa_10039
Cucumis sativus 9930	gene_3#dna.fa_3888		DRE
	orth0029:
Populus trichocarpa	grail3.0100002702
Populus trichocarpa	gw1.XVIII.2818.1
Populus trichocarpa	grail3.0099003002
Populus trichocarpa	fgenesh4_pg.C_LG_III001773
Populus trichocarpa	estExt_fgenesh4_pg.C_1210004
Oryza sativa	Os02g46970.1		DRE
Oryza sativa	Os02g08100.1
Oryza sativa	Os06g44620.1		DRE
Oryza sativa	Os08g34790.1
Oryza sativa	Os08g14760.1
Oryza sativa	Os06g44620.2		DRE
Arabidopsis thaliana	AT1G65060.1				4CL3 | 4CL3; 4-coumarate-CoA ligase | chr1:24167385-24171457 REVERSE
Arabidopsis thaliana	AT3G21240.1				4CL2, AT4CL2 | 4CL2 (4-COUMARATE:COA LIGASE 2); 4-coumarate-CoA ligase | chr3:7454497-7457314 REVERSE
Arabidopsis thaliana	AT1G51680.1				4CL1, 4CL.1, AT4CL1 | 4CL1 (4-COUMARATE:COA LIGASE 1); 4-coumarate-CoA ligase | chr1:19159007-19161464 REVERSE
Arabidopsis thaliana	AT3G21230.1	ABRE			4CL5 | 4CL5 (4-coumarate:CoA ligase 5); 4-coumarate-CoA ligase | chr3:7448231-7451947 REVERSE
Cucumis sativus B10	gene_1#CSB10A_v1_contig_4322		DRE
Cucumis sativus B10	gene_2#CSB10A_v1_contig_4322
Cucumis sativus B10	gene_3#CSB10A_v1_contig_4322
Cucumis sativus B10	gene_2#CSB10A_v1_contig_8723
Cucumis sativus B10	gene_2#CSB10A_v1_contig_5626
Cucumis sativus B10	gene_3#CSB10A_v1_contig_770
Cucumis sativus B10	gene_6#CSB10A_v1_contig_2909
Cucumis sativus 9930	gene_2#dna.fa_8850
Cucumis sativus 9930	gene_5#dna.fa_6987
Cucumis sativus 9930	gene_5#dna.fa_522
Cucumis sativus 9930	gene_3#dna.fa_522		DRE
Cucumis sativus 9930	gene_2#dna.fa_12656
Cucumis sativus 9930	gene_2#dna.fa_1273
Cucumis sativus 9930	gene_1#dna.fa_523
	orth0030:
Populus trichocarpa	gw1.IV.3946.1
Populus trichocarpa	gw1.X.6258.1
Populus trichocarpa	eugene3.00120058
Populus trichocarpa	grail3.0038018902
Populus trichocarpa	grail3.0044016002
Populus trichocarpa	fgenesh4_pg.C_LG_VIII001255		DRE
Oryza sativa	Os03g13300.1
Oryza sativa	Os03g51080.1
Oryza sativa	Os08g36320.3	ABRE	DRE
Oryza sativa	Os04g37460.1		DRE
Oryza sativa	Os08g36320.2	ABRE	DRE
Oryza sativa	Os04g37500.1
Oryza sativa	Os08g36320.1	ABRE	DRE
Oryza sativa	Os08g36320.4	ABRE	DRE
Oryza sativa	Os08g36320.5	ABRE	DRE
Arabidopsis thaliana	AT1G65960.2				GAD2 | GAD2 (GLUTAMATE DECARBOXYLASE 2); calmodulin binding / glutamate decarboxylase | chr1:24552094-24557253 FORWARD
Arabidopsis thaliana	AT5G17330.1				GAD, GAD1 | GAD; calmodulin binding / glutamate decarboxylase | chr5:5711141-5714839 FORWARD
Arabidopsis thaliana	AT2G02010.1				GAD4 | GAD4 (glutamate decarboxylase 4); calmodulin binding | chr2:474375-476495 REVERSE
Arabidopsis thaliana	AT2G02000.1				GAD3 | GAD3 (glutamate decarboxylase 3); calmodulin binding | chr2:469505-471997 REVERSE
Arabidopsis thaliana	AT3G17760.1				GAD5 | GAD5 (glutamate decarboxylase 5); calmodulin binding | chr3:6078893-6080838 REVERSE
Cucumis sativus B10	gene_2#CSB10A_v1_contig_4831
Cucumis sativus B10	gene_4#CSB10A_v1_contig_3798		DRE
Cucumis sativus B10	gene_1#CSB10A_v1_contig_6480
Cucumis sativus B10	gene_1#CSB10A_v1_contig_7376
Cucumis sativus 9930	gene_2#dna.fa_11066
Cucumis sativus 9930	gene_3#dna.fa_1236		DRE
Cucumis sativus 9930	gene_1#dna.fa_11327
Cucumis sativus 9930	gene_1#dna.fa_11455
	orth0031:
Populus trichocarpa	gw1.IV.2820.1		DRE
Populus trichocarpa	gw1.XI.3379.1
Oryza sativa	Os01g42730.1	ABRE	DRE	ERE
Oryza sativa	Os01g46080.1
Oryza sativa	Os01g46120.1		DRE	ERE
Oryza sativa	Os01g46080.2
Oryza sativa	Os01g46120.2		DRE	ERE
Oryza sativa	Os01g46090.1		DRE
Oryza sativa	Os01g46169.1
Oryza sativa	Os01g46120.3		DRE	ERE
Oryza sativa	Os01g46169.2
Oryza sativa	Os01g46169.3
Arabidopsis thaliana	AT1G28650.1			ERE	lipase, putative | chr1:10069547-10071082 REVERSE
Arabidopsis thaliana	AT1G28670.1				ARAB-1 | ARAB-1; carboxylesterase/ hydrolase, acting on ester bonds | chr1:10074669-10076250 REVERSE
Arabidopsis thaliana	AT1G28660.1				lipase, putative | chr1:10071856-10073371 REVERSE
Arabidopsis thaliana	AT2G27360.1		DRE		lipase, putative | chr2:11706233-11707905 FORWARD
Arabidopsis thaliana	AT1G31550.2		DRE		GDSL-motif lipase, putative | chr1:11295635-11297284 REVERSE
Arabidopsis thaliana	AT1G28600.1	ABRE			lipase, putative | chr1:10051228-10053073 REVERSE
Arabidopsis thaliana	AT1G28610.2		DRE	ERE	GDSL-motif lipase, putative | chr1:10053877-10055665 REVERSE
Arabidopsis thaliana	AT1G28640.1	ABRE	DRE		GDSL-motif lipase, putative | chr1:10067563-10069109 REVERSE
Arabidopsis thaliana	AT1G28580.1				GDSL-motif lipase, putative | chr1:10044603-10046379 REVERSE
Arabidopsis thaliana	AT1G28590.1				lipase, putative | chr1:10047509-10049300 REVERSE
Arabidopsis thaliana	AT1G28570.1				GDSL-motif lipase, putative | chr1:10041838-10044112 REVERSE
Cucumis sativus 9930	gene_38#dna.fa_204
Cucumis sativus B10	gene_10#CSB10A_v1_contig_389
Cucumis sativus B10	gene_8#CSB10A_v1_contig_389
Cucumis sativus 9930	gene_36#dna.fa_204
	orth0032:
Populus trichocarpa	gw1.XIV.3477.1
Populus trichocarpa	gw1.I.4401.1
Populus trichocarpa	fgenesh4_pg.C_LG_I000818		DRE
Populus trichocarpa	gw1.VII.2511.1
Populus trichocarpa	estExt_fgenesh4_pm.C_LG_III0465		DRE
Oryza sativa	Os01g12030.1		DRE
Oryza sativa	Os01g12070.1		DRE
Oryza sativa	Os05g12150.1
Oryza sativa	Os02g50490.1
Oryza sativa	Os09g23084.1
Oryza sativa	Os08g32940.1		DRE
Oryza sativa	Os02g05744.1
Arabidopsis thaliana	AT1G64390.1				AtGH9C2 | AtGH9C2 (Arabidopsis thaliana glycosyl hydrolase 9C2); carbohydrate binding / catalytic/ hydrolase, hydrolyzing O-glycosyl compounds | chr1:23911329-23914642 FORWARD
Arabidopsis thaliana	AT4G11050.1		DRE		AtGH9C3 | AtGH9C3 (Arabidopsis thaliana glycosyl hydrolase 9C3); carbohydrate binding / catalytic/ hydrolase, hydrolyzing O-glycosyl compounds | chr4:6747498-6751311 REVERSE
Arabidopsis thaliana	AT2G32990.1		DRE		AtGH9B8 | AtGH9B8 (Arabidopsis thaliana glycosyl hydrolase 9B8); catalytic/ hydrolase, hydrolyzing O-glycosyl compounds | chr2:14003361-14005844 FORWARD
Cucumis sativus B10	gene_2#CSB10A_v1_contig_5074		DRE
Cucumis sativus B10	gene_3#CSB10A_v1_contig_2597		DRE
Cucumis sativus B10	gene_3#CSB10A_v1_contig_565
Cucumis sativus 9930	gene_3#dna.fa_9437		DRE
Cucumis sativus 9930	gene_8#dna.fa_5420		DRE
Cucumis sativus 9930	gene_6#dna.fa_3001
Oryza sativa	Os04g57860.1		DRE
Arabidopsis thaliana	AT1G48930.1		DRE		AtGH9C1 | AtGH9C1 (Arabidopsis thaliana glycosyl hydrolase 9C1); catalytic/ hydrolase, hydrolyzing O-glycosyl compounds | chr1:18101782-18104587 REVERSE
Cucumis sativus 9930	gene_7#dna.fa_542
Cucumis sativus B10	gene_5#CSB10A_v1_contig_1201
Cucumis sativus 9930	gene_5#dna.fa_9070
Cucumis sativus B10	gene_6#CSB10A_v1_contig_2441
	orth0033:
Populus trichocarpa	gw1.278.5.1		DRE
Populus trichocarpa	gw1.278.17.1		DRE
Populus trichocarpa	eugene3.00060481
Populus trichocarpa	eugene3.01400033
Populus trichocarpa	fgenesh4_pg.C_LG_VI000475
Populus trichocarpa	fgenesh4_pg.C_LG_XVIII001087
Populus trichocarpa	eugene3.00150654
Populus trichocarpa	grail3.4045000202
Populus trichocarpa	estExt_Genewise1_v1.C_LG_XVI1715	ABRE		ERE
Populus trichocarpa	estExt_fgenesh4_pm.C_1370011
Oryza sativa	Os03g59430.2		DRE
Oryza sativa	Os07g10840.1	ABRE
Oryza sativa	Os08g38710.1		DRE
Oryza sativa	Os04g40520.1
Oryza sativa	Os06g07600.1		DRE	ERE
Arabidopsis thaliana	AT1G55740.1	ABRE			AtSIP1 | AtSIP1 (Arabidopsis thaliana seed imbibition 1); hydrolase, hydrolyzing O-glycosyl compounds | chr1:20835507-20838707 REVERSE
Arabidopsis thaliana	AT3G57520.1	ABRE			AtSIP2 | AtSIP2 (Arabidopsis thaliana seed imbibition 2); hydrolase, hydrolyzing O-glycosyl compounds | chr3:21288982-21292694 REVERSE
Arabidopsis thaliana	AT5G20250.1	ABRE			DIN10 | DIN10 (DARK INDUCIBLE 10); hydrolase, hydrolyzing O-glycosyl compounds | chr5:6834207-6836635 FORWARD
Cucumis sativus B10	gene_3#CSB10A_v1_contig_3161	ABRE	DRE
Cucumis sativus B10	gene_3#CSB10A_v1_contig_6067			ERE
Cucumis sativus B10	gene_3#CSB10A_v1_contig_5032
Cucumis sativus B10	gene_1#CSB10A_v1_contig_7147
Cucumis sativus 9930	gene_1#dna.fa_9127
Cucumis sativus 9930	gene_2#dna.fa_6844
Cucumis sativus 9930	gene_1#dna.fa_9971	ABRE	DRE
Cucumis sativus 9930	gene_8#dna.fa_1387
Cucumis sativus B10	gene_2#CSB10A_v1_contig_6067
	orth0034:
Populus trichocarpa	gw1.VIII.2922.1
Populus trichocarpa	gw1.I.648.1	ABRE
Populus trichocarpa	eugene3.00002215
Populus trichocarpa	eugene3.00040713
Populus trichocarpa	eugene3.00100968
Populus trichocarpa	fgenesh4_pg.C_LG_VI001038
Populus trichocarpa	fgenesh4_pg.C_LG_VI000556
Populus trichocarpa	eugene3.00130345
Populus trichocarpa	eugene3.00700103		DRE
Populus trichocarpa	fgenesh4_pg.C_LG_XVI000585
Populus trichocarpa	fgenesh4_pm.C_LG_IX000663		DRE
Populus trichocarpa	estExt_fgenesh4_pg.C_LG_XVIII1177
Oryza sativa	Os03g50810.1	ABRE	DRE	ERE
Oryza sativa	Os04g58910.1		DRE
Oryza sativa	Os11g26130.1			ERE
Arabidopsis thaliana	AT1G66150.1				TMK1 | TMK1 (TRANSMEMBRANE KINASE 1); transmembrane receptor protein serine/threonine kinase | chr1:24631503-24634415 FORWARD
Arabidopsis thaliana	AT2G01820.1				leucine-rich repeat protein kinase, putative | chr2:357664-360681 REVERSE
Arabidopsis thaliana	AT3G23750.1		DRE		leucine-rich repeat family protein / protein kinase family protein | chr3:8558332-8561263 FORWARD
Arabidopsis thaliana	AT1G24650.1				leucine-rich repeat family protein / protein kinase family protein | chr1:8734570-8737315 FORWARD
Cucumis sativus B10	gene_4#CSB10A_v1_contig_3485	ABRE	DRE
Cucumis sativus B10	gene_6#CSB10A_v1_contig_467
Cucumis sativus B10	gene_2#CSB10A_v1_contig_6309
Cucumis sativus 9930	gene_2#dna.fa_3060
Cucumis sativus 9930	gene_6#dna.fa_669	ABRE	DRE
Cucumis sativus 9930	gene_1#dna.fa_4872
Cucumis sativus 9930	gene_1#dna.fa_3488	ABRE
Cucumis sativus B10	gene_3#CSB10A_v1_contig_2599	ABRE
	orth0035:
Populus trichocarpa	eugene3.00010928			ERE
Populus trichocarpa	fgenesh4_pg.C_LG_VI000091		DRE
Populus trichocarpa	eugene3.00160094
Populus trichocarpa	fgenesh4_pg.C_LG_IX001037
Populus trichocarpa	fgenesh4_pg.C_LG_IX001038
Populus trichocarpa	gw1.IX.3485.1
Populus trichocarpa	estExt_fgenesh4_pm.C_LG_XVI0031		DRE
Oryza sativa	Os02g25700.1
Oryza sativa	Os04g40590.1		DRE
Oryza sativa	Os04g40580.1
Oryza sativa	Os04g20880.1
Oryza sativa	Os02g26840.1
Oryza sativa	Os07g35570.1		DRE
Arabidopsis thaliana	AT1G34520.1				long-chain-alcohol O-fatty-acyltransferase family protein / wax synthase family protein | chr1:12623477-12624432 FORWARD
Arabidopsis thaliana	AT5G55350.1		DRE		membrane bound O-acyl transferase (MBOAT) family protein / wax synthase-related | chr5:22442356-22443393 REVERSE
Arabidopsis thaliana	AT5G55340.1				long-chain-alcohol O-fatty-acyltransferase family protein / wax synthase family protein | chr5:22439985-22440986 REVERSE
Arabidopsis thaliana	AT5G55360.1		DRE		long-chain-alcohol O-fatty-acyltransferase family protein / wax synthase family protein | chr5:22443724-22444752 REVERSE
Arabidopsis thaliana	AT5G55320.1				membrane bound O-acyl transferase (MBOAT) family protein / wax synthase-related | chr5:22435680-22436699 REVERSE
Arabidopsis thaliana	AT5G55370.1	ABRE			long-chain-alcohol O-fatty-acyltransferase family protein / wax synthase family protein | chr5:22445085-22446116 REVERSE
Arabidopsis thaliana	AT5G51420.1		DRE		long-chain-alcohol O-fatty-acyltransferase family protein / wax synthase family protein | chr5:20885419-20886726 REVERSE
Arabidopsis thaliana	AT5G55330.1		DRE		membrane bound O-acyl transferase (MBOAT) family protein / wax synthase-related | chr5:22437825-22438865 REVERSE
Arabidopsis thaliana	AT1G34500.1				membrane bound O-acyl transferase (MBOAT) family protein / wax synthase-related | chr1:12611638-12612663 FORWARD
Arabidopsis thaliana	AT5G55380.1				membrane bound O-acyl transferase (MBOAT) family protein / wax synthase-related | chr5:22446846-22447871 REVERSE
Arabidopsis thaliana	AT1G34490.1				membrane bound O-acyl transferase (MBOAT) family protein / wax synthase-related | chr1:12609482-12610495 FORWARD
Arabidopsis thaliana	AT3G51970.1				AtSAT1 | AtSAT1 (Arabidopsis thaliana sterol O-acyltransferase 1); acyltransferase | chr3:19284420-19285457 FORWARD
Cucumis sativus 9930	gene_1#dna.fa_9426
Cucumis sativus B10	gene_5#CSB10A_v1_contig_4084
	orth0036:
Populus trichocarpa	eugene3.00060812
Populus trichocarpa	eugene3.04340001
Populus trichocarpa	fgenesh4_pg.C_LG_XVI000990
Populus trichocarpa	eugene3.00131222
Populus trichocarpa	eugene3.00191007
Populus trichocarpa	gw1.VIII.2100.1
Populus trichocarpa	estExt_fgenesh4_pg.C_LG_X1635	ABRE
Populus trichocarpa	estExt_fgenesh4_pm.C_LG_VIII0291	ABRE
Oryza sativa	Os11g01730.1
Oryza sativa	Os12g01730.1
Oryza sativa	Os01g61160.1		DRE
Oryza sativa	Os12g15680.1
Oryza sativa	Os12g15920.1
Arabidopsis thaliana	AT2G40370.1				LAC5 | LAC5 (laccase 5); laccase | chr2:16858192-16860593 REVERSE
Arabidopsis thaliana	AT5G05390.1				LAC12 | LAC12 (laccase 12); laccase | chr5:1594753-1597042 FORWARD
Arabidopsis thaliana	AT5G07130.1				LAC13 | LAC13 (laccase 13); laccase | chr5:2210567-2212525 FORWARD
Arabidopsis thaliana	AT2G30210.1				LAC3 | LAC3 (laccase 3); laccase | chr2:12887735-12889827 REVERSE
Arabidopsis thaliana	AT3G09220.1				LAC7 | LAC7 (laccase 7); laccase | chr3:2827434-2830477 REVERSE
Arabidopsis thaliana	AT5G01050.1				laccase family protein / diphenol oxidase family protein | chr5:18209-20812 REVERSE
Arabidopsis thaliana	AT5G01040.1				LAC8 | LAC8 (laccase 8); laccase | chr5:13394-16142 REVERSE
Cucumis sativus B10	gene_1#CSB10A_v1_contig_9540
Cucumis sativus B10	gene_2#CSB10A_v1_contig_5278
Cucumis sativus 9930	gene_2#dna.fa_6200
Cucumis sativus 9930	gene_3#dna.fa_1510
Oryza sativa	Os03g18640.1
Cucumis sativus B10	gene_3#CSB10A_v1_contig_2723
Cucumis sativus 9930	gene_7#dna.fa_7980
	orth0037:
Populus trichocarpa	estExt_Genewise1_v1.C_LG_VIII1252
Populus trichocarpa	estExt_fgenesh4_pm.C_LG_II0158
Populus trichocarpa	gw1.V.1420.1
Populus trichocarpa	fgenesh4_pm.C_LG_XIV000240
Populus trichocarpa	fgenesh4_pg.C_LG_IV001321		DRE
Populus trichocarpa	estExt_Genewise1_v1.C_LG_IX1717		DRE
Oryza sativa	Os01g44220.1
Oryza sativa	Os01g44220.6
Oryza sativa	Os01g44220.5
Oryza sativa	Os01g44220.4
Oryza sativa	Os01g44220.3
Oryza sativa	Os01g44220.2
Oryza sativa	Os01g44220.7
Oryza sativa	Os03g52460.1		DRE
Oryza sativa	Os07g13980.1
Oryza sativa	Os05g50380.1		DRE
Oryza sativa	Os05g50380.2		DRE
Arabidopsis thaliana	AT1G27680.1				APL2 | APL2 (ADPGLC-PPASE LARGE SUBUNIT); glucose-1-phosphate adenylyltransferase | chr1:9631630-9634450 FORWARD
Arabidopsis thaliana	AT4G39210.1	ABRE			APL3 | APL3; glucose-1-phosphate adenylyltransferase | chr4:18260332-18263181 FORWARD
Arabidopsis thaliana	AT5G19220.1		DRE		ADG2, APL1 | APL1 (ADP GLUCOSE PYROPHOSPHORYLASE LARGE SUBUNIT 1); glucose-1-phosphate adenylyltransferase | chr5:6463931-6466775 REVERSE
Arabidopsis thaliana	AT2G21590.1	ABRE			APL4 | APL4; glucose-1-phosphate adenylyltransferase | chr2:9239362-9242150 FORWARD
Cucumis sativus B10	gene_1#CSB10A_v1_contig_3478
Cucumis sativus B10	gene_2#CSB10A_v1_contig_221
Cucumis sativus B10	gene_1#CSB10A_v1_contig_8692
Cucumis sativus 9930	gene_1#dna.fa_7960
Cucumis sativus 9930	gene_1#dna.fa_8601
Cucumis sativus 9930	gene_1#dna.fa_149
	orth0038:
Populus trichocarpa	gw1.XIX.2318.1
Populus trichocarpa	gw1.64.3.1		DRE
Populus trichocarpa	fgenesh4_pm.C_scaffold_187000008		DRE
Oryza sativa	Os11g26950.1
Oryza sativa	Os11g27370.1
Arabidopsis thaliana	AT1G50580.1				glycosyltransferase family protein | chr1:18730831-18732177 FORWARD
Arabidopsis thaliana	AT3G29630.1	ABRE	DRE		glycosyltransferase family protein | chr3:11447178-11448524 REVERSE
Arabidopsis thaliana	AT5G53990.1				glycosyltransferase family protein | chr5:21915707-21917050 REVERSE
Arabidopsis thaliana	AT5G54010.1				glycosyltransferase family protein | chr5:21919819-21921180 REVERSE
Arabidopsis thaliana	AT1G64920.1				glycosyltransferase family protein | chr1:24117440-24118798 REVERSE
Arabidopsis thaliana	AT1G64910.1				glycosyltransferase family protein | chr1:24115324-24116667 REVERSE
Arabidopsis thaliana	AT4G09500.2	ABRE			glycosyltransferase family protein | chr4:6018250-6019578 FORWARD
Arabidopsis thaliana	AT4G27570.1	ABRE			glycosyltransferase family protein | chr4:13763657-13765018 REVERSE
Arabidopsis thaliana	AT4G27560.1	ABRE	DRE		glycosyltransferase family protein | chr4:13760114-13761481 REVERSE
Arabidopsis thaliana	AT2G22930.1				glycosyltransferase family protein | chr2:9759766-9761094 FORWARD
Cucumis sativus B10	gene_4#CSB10A_v1_contig_3557
Cucumis sativus B10	gene_6#CSB10A_v1_contig_3557
Cucumis sativus B10	gene_7#CSB10A_v1_contig_3557
Cucumis sativus 9930	gene_1#dna.fa_5841
Cucumis sativus 9930	gene_2#dna.fa_5840
Populus trichocarpa	fgenesh4_pg.C_LG_VI001274		DRE
Populus trichocarpa	eugene3.00110645
Arabidopsis thaliana	AT5G54060.1				UF3GT | UF3GT (udp-glucose:flavonoid 3-O-glucosyltransferase); transferase, transferring glycosyl groups | chr5:21936902-21938308 REVERSE
Cucumis sativus 9930	gene_7#dna.fa_5850
Cucumis sativus 9930	gene_3#dna.fa_5841
Cucumis sativus B10	gene_1#CSB10A_v1_contig_5644
	orth0039:
Populus trichocarpa	gw1.XVI.1926.1
Populus trichocarpa	gw1.XVI.1936.1
Populus trichocarpa	gw1.VI.626.1
Populus trichocarpa	eugene3.00010084
Populus trichocarpa	fgenesh4_pg.C_LG_III001872
Populus trichocarpa	fgenesh4_pg.C_scaffold_5388000001
Populus trichocarpa	fgenesh4_pg.C_scaffold_3758000001
Populus trichocarpa	eugene3.00031873
Populus trichocarpa	eugene3.00160537
Populus trichocarpa	eugene3.00160539
Oryza sativa	Os11g07740.1
Oryza sativa	Os11g07770.1	ABRE
Oryza sativa	Os11g07830.1	ABRE	DRE
Oryza sativa	Os11g27620.1		DRE
Arabidopsis thaliana	AT1G65870.1				disease resistance-responsive family protein | chr1:24503624-24504193 FORWARD
Arabidopsis thaliana	AT5G42500.1				disease resistance-responsive family protein | chr5:16994359-16994916 REVERSE
Arabidopsis thaliana	AT1G22900.1				FUNCTIONS IN: molecular_function unknown; INVOLVED IN: defense response; LOCATED IN: endomembrane system; EXPRESSED IN: stamen; EXPRESSED DURING: 4 anthesis; CONTAINS InterPro DOMAIN/s: Plant disease resistance response protein (InterPro:IPR004265); BEST Arabidopsis thaliana protein match is: disease resistance-responsive family protein (TAIR:AT5G42500.1); Has 560 Blast hits to 559 proteins in 35…
Arabidopsis thaliana	AT5G42510.1				disease resistance-responsive family protein | chr5:16998268-16998816 REVERSE
Oryza sativa	Os12g07580.1		DRE
Arabidopsis thaliana	AT1G58170.1		DRE		disease resistance-responsive protein-related / dirigent protein-related | chr1:21536188-21536745 FORWARD
Cucumis sativus 9930	gene_1#dna.fa_4184
Cucumis sativus B10	gene_2#CSB10A_v1_contig_2483
Arabidopsis thaliana	AT2G21100.1				disease resistance-responsive protein-related / dirigent protein-related | chr2:9048687-9049336 REVERSE
Populus trichocarpa	fgenesh4_pm.C_LG_IX000183
Cucumis sativus B10	gene_1#CSB10A_v1_contig_1255
Cucumis sativus 9930	gene_3#dna.fa_7399
	orth0040:
Populus trichocarpa	eugene3.00012366
Populus trichocarpa	gw1.1198.3.1		DRE
Populus trichocarpa	eugene3.12010001
Populus trichocarpa	grail3.0017021801
Populus trichocarpa	eugene3.00090672
Populus trichocarpa	fgenesh4_pm.C_LG_I001042
Populus trichocarpa	fgenesh4_pm.C_LG_IX000327		DRE
Populus trichocarpa	fgenesh4_pg.C_LG_I002588
Oryza sativa	Os01g41430.1		DRE
Oryza sativa	Os01g45110.1			ERE
Oryza sativa	Os01g45140.1
Oryza sativa	Os01g41450.1
Arabidopsis thaliana	AT2G15480.1	ABRE			UGT73B5 | UGT73B5 (UDP-glucosyl transferase 73B5); UDP-glucosyltransferase/ UDP-glycosyltransferase/ quercetin 3-O-glucosyltransferase/ transferase, transferring glycosyl groups | chr2:6758817-6760452 FORWARD
Arabidopsis thaliana	AT2G15490.1				UGT73B4 | UGT73B4 (UDP-GLYCOSYLTRANSFERASE 73B4); UDP-glucosyltransferase/ UDP-glycosyltransferase/ quercetin 3-O-glucosyltransferase/ quercetin 7-O-glucosyltransferase/ transferase, transferring glycosyl groups | chr2:6761750-6763398 FORWARD
Arabidopsis thaliana	AT4G34131.1				UGT73B3 | UGT73B3 (UDP-glucosyl transferase 73B3); UDP-glycosyltransferase/ abscisic acid glucosyltransferase/ quercetin 3-O-glucosyltransferase/ transferase, transferring hexosyl groups | chr4:16343268-16344713 REVERSE
Arabidopsis thaliana	AT4G34135.1				UGT73B2 | UGT73B2 (UDP-GLUCOSYLTRANSFERASE 73B2); UDP-glucosyltransferase/ UDP-glycosyltransferase/ flavonol 3-O-glucosyltransferase/ quercetin 7-O-glucosyltransferase | chr4:16345476-16347016 REVERSE
Arabidopsis thaliana	AT4G34138.1	ABRE			UGT73B1 | UGT73B1 (UDP-glucosyl transferase 73B1); UDP-glycosyltransferase/ abscisic acid glucosyltransferase/ quercetin 3-O-glucosyltransferase/ quercetin 7-O-glucosyltransferase | chr4:16348267-16349858 REVERSE
Cucumis sativus 9930	gene_10#dna.fa_911
Cucumis sativus 9930	gene_12#dna.fa_911
Cucumis sativus 9930	gene_11#dna.fa_911
Cucumis sativus 9930	gene_13#dna.fa_911
Cucumis sativus 9930	gene_8#dna.fa_911
Cucumis sativus B10	gene_3#CSB10A_v1_contig_1774
Cucumis sativus B10	gene_2#CSB10A_v1_contig_4615
Cucumis sativus B10	gene_1#CSB10A_v1_contig_1774
Cucumis sativus 9930	gene_1#dna.fa_3623
	orth0041:
Populus trichocarpa	grail3.0032001501
Populus trichocarpa	gw1.131.85.1
Populus trichocarpa	estExt_fgenesh4_pg.C_1660009
Populus trichocarpa	estExt_fgenesh4_pm.C_LG_XI0016
Populus trichocarpa	estExt_fgenesh4_pm.C_LG_II0998
Populus trichocarpa	estExt_fgenesh4_pm.C_LG_XIII0008
Oryza sativa	Os01g18630.1		DRE
Oryza sativa	Os05g04630.6		DRE
Oryza sativa	Os05g04630.5		DRE
Oryza sativa	Os05g04630.4		DRE
Oryza sativa	Os05g04630.3		DRE
Oryza sativa	Os05g04630.2		DRE
Oryza sativa	Os05g04630.1		DRE
Oryza sativa	Os01g18630.2		DRE
Oryza sativa	Os05g49200.2		DRE
Oryza sativa	Os05g49200.1		DRE
Oryza sativa	Os01g47410.1
Oryza sativa	Os01g47410.2
Arabidopsis thaliana	AT1G62290.1				aspartyl protease family protein | chr1:23010107-23012681 REVERSE
Arabidopsis thaliana	AT4G04460.1				aspartyl protease family protein | chr4:2225232-2227746 FORWARD
Arabidopsis thaliana	AT1G11910.1				aspartyl protease family protein | chr1:4017119-4019874 REVERSE
Cucumis sativus 9930	gene_1#dna.fa_11037
Cucumis sativus 9930	gene_4#dna.fa_6154
Cucumis sativus 9930	gene_33#dna.fa_214		DRE
Cucumis sativus B10	gene_1#CSB10A_v1_contig_2437
Cucumis sativus B10	gene_3#CSB10A_v1_contig_6196		DRE
	orth0042:
Populus trichocarpa	grail3.0076005701
Populus trichocarpa	estExt_Genewise1_v1.C_LG_IV3602		DRE
Populus trichocarpa	grail3.0038010001		DRE
Populus trichocarpa	estExt_Genewise1_v1.C_LG_VI1197
Populus trichocarpa	estExt_Genewise1_v1.C_LG_XVI0292
Oryza sativa	Os11g02369.1		DRE
Oryza sativa	Os12g02310.1		DRE
Oryza sativa	Os12g02310.2		DRE
Oryza sativa	Os12g02320.1		DRE
Oryza sativa	Os11g02389.1		DRE
Oryza sativa	Os11g24070.1		DRE
Oryza sativa	Os12g02320.2		DRE
Oryza sativa	Os11g02400.1		DRE
Oryza sativa	Os11g02400.2		DRE
Oryza sativa	Os12g02330.2		DRE
Oryza sativa	Os12g02340.1		DRE
Oryza sativa	Os11g02424.2		DRE
Arabidopsis thaliana	AT2G15050.1				LTP | LTP; lipid binding | chr2:6518888-6519259 FORWARD
Arabidopsis thaliana	AT2G38540.1	ABRE			LP1, LTP1, ATLTP1 | LP1; calmodulin binding | chr2:16130418-16130893 FORWARD
Arabidopsis thaliana	AT2G38530.1		DRE		LTP2, LP2 | LTP2 (LIPID TRANSFER PROTEIN 2); lipid binding | chr2:16128481-16128948 FORWARD
Arabidopsis thaliana	AT3G51600.1				LTP5 | LTP5 (Lipid transfer protein 5); lipid transporter | chr3:19138661-19139124 REVERSE
Arabidopsis thaliana	AT5G59320.1	ABRE			LTP3 | LTP3 (LIPID TRANSFER PROTEIN 3); lipid binding | chr5:23929051-23929492 FORWARD
Arabidopsis thaliana	AT3G51590.1		DRE		LTP12 | LTP12 (LIPID TRANSFER PROTEIN 12); lipid binding | chr3:19135828-19136654 REVERSE
Arabidopsis thaliana	AT5G59310.1	ABRE			LTP4 | LTP4 (LIPID TRANSFER PROTEIN 4); lipid binding | chr5:23925296-23925772 REVERSE
Cucumis sativus 9930	gene_1#dna.fa_1305	ABRE	DRE
Cucumis sativus B10	gene_4#CSB10A_v1_contig_4814	ABRE	DRE
	orth0043:
Populus trichocarpa	gw1.I.3251.1
Populus trichocarpa	gw1.I.3266.1		DRE
Populus trichocarpa	gw1.I.3260.1
Populus trichocarpa	gw1.I.3271.1		DRE
Populus trichocarpa	gw1.70.359.1
Populus trichocarpa	gw1.XIII.1304.1
Populus trichocarpa	gw1.XIII.1293.1
Populus trichocarpa	gw1.70.352.1
Populus trichocarpa	gw1.XIII.1289.1
Populus trichocarpa	fgenesh4_pg.C_LG_XIII000167
Oryza sativa	Os01g25990.2
Oryza sativa	Os01g25990.3
Oryza sativa	Os01g26039.1		DRE
Oryza sativa	Os01g26000.1
Oryza sativa	Os09g33530.1	ABRE
Oryza sativa	Os09g33530.2
Arabidopsis thaliana	AT3G26840.1		DRE		esterase/lipase/thioesterase family protein | chr3:9892808-9896154 FORWARD
Arabidopsis thaliana	AT5G41130.1				acyltransferase/ catalytic | chr5:16459714-16463241 REVERSE
Arabidopsis thaliana	AT5G41120.1				esterase/lipase/thioesterase family protein | chr5:16455312-16459198 REVERSE
Arabidopsis thaliana	AT3G26820.1				esterase/lipase/thioesterase family protein | chr3:9881128-9885067 FORWARD
Arabidopsis thaliana	AT1G54570.1				esterase/lipase/thioesterase family protein | chr1:20380649-20384953 REVERSE
Cucumis sativus 9930	gene_5#dna.fa_2133
Cucumis sativus B10	gene_8#CSB10A_v1_contig_691
Cucumis sativus 9930	gene_2#dna.fa_9543		DRE
Cucumis sativus B10	gene_1#CSB10A_v1_contig_5289		DRE
	orth0044:
Populus trichocarpa	gw1.170.172.1
Populus trichocarpa	gw1.170.184.1		DRE
Populus trichocarpa	eugene3.01700032
Populus trichocarpa	grail3.0170002101
Populus trichocarpa	estExt_Genewise1_v1.C_LG_VII0398	ABRE	DRE
Populus trichocarpa	estExt_Genewise1_v1.C_LG_VII0401
Populus trichocarpa	estExt_fgenesh4_pg.C_5590001
Populus trichocarpa	fgenesh4_pg.C_scaffold_170000060
Populus trichocarpa	estExt_Genewise1_v1.C_LG_VII0399
Populus trichocarpa	estExt_Genewise1_v1.C_LG_VII0439		DRE
Arabidopsis thaliana	AT1G26320.1				NADP-dependent oxidoreductase, putative | chr1:9105240-9107029 FORWARD
Arabidopsis thaliana	AT5G16970.1				AT-AER | AT-AER (alkenal reductase); 2-alkenal reductase | chr5:5576291-5578001 REVERSE
Arabidopsis thaliana	AT3G03080.1				NADP-dependent oxidoreductase, putative | chr3:698530-700278 REVERSE
Arabidopsis thaliana	AT5G16990.1	ABRE			NADP-dependent oxidoreductase, putative | chr5:5581831-5583849 REVERSE
Arabidopsis thaliana	AT5G17000.1				NADP-dependent oxidoreductase, putative | chr5:5584983-5586991 REVERSE
Arabidopsis thaliana	AT5G37940.1				NADP-dependent oxidoreductase, putative | chr5:15107312-15108820 FORWARD
Arabidopsis thaliana	AT5G37980.1				NADP-dependent oxidoreductase, putative | chr5:15131405-15132940 FORWARD
Arabidopsis thaliana	AT5G38000.1				NADP-dependent oxidoreductase, putative | chr5:15141810-15143367 FORWARD
Arabidopsis thaliana	AT5G16960.1				NADP-dependent oxidoreductase, putative | chr5:5574537-5575884 REVERSE
Cucumis sativus B10	gene_6#CSB10A_v1_contig_373
Cucumis sativus B10	gene_7#CSB10A_v1_contig_373
Oryza sativa	Os04g41960.1
Cucumis sativus 9930	gene_11#dna.fa_849
Cucumis sativus B10	gene_6#CSB10A_v1_contig_964
Cucumis sativus 9930	gene_2#dna.fa_5321
	orth0045:
Populus trichocarpa	gw1.VIII.1938.1
Populus trichocarpa	gw1.X.3300.1		DRE
Populus trichocarpa	eugene3.00160626
Populus trichocarpa	estExt_fgenesh4_pg.C_LG_X1060
Populus trichocarpa	estExt_fgenesh4_pg.C_LG_XV0323
Oryza sativa	Os01g02884.1
Oryza sativa	Os10g33275.2
Oryza sativa	Os10g33275.1	ABRE
Oryza sativa	Os03g53760.1		DRE
Arabidopsis thaliana	AT1G48650.2				helicase domain-containing protein | chr1:17989517-17995169 REVERSE
Arabidopsis thaliana	AT2G01130.1				ATP binding / ATP-dependent helicase/ RNA binding / double-stranded RNA binding / helicase/ nucleic acid binding | chr2:88847-94635 REVERSE
Arabidopsis thaliana	AT5G04895.1				ATP binding / ATP-dependent helicase/ double-stranded RNA binding / helicase/ nucleic acid binding | chr5:1428796-1434516 FORWARD
Arabidopsis thaliana	AT2G35920.1				helicase domain-containing protein | chr2:15075674-15080506 FORWARD
Cucumis sativus B10	gene_3#CSB10A_v1_contig_2206		DRE
Cucumis sativus B10	gene_8#CSB10A_v1_contig_1934
Cucumis sativus B10	gene_2#CSB10A_v1_contig_2715		DRE
Cucumis sativus B10	gene_3#CSB10A_v1_contig_6877
Cucumis sativus 9930	gene_3#dna.fa_1201
Cucumis sativus 9930	gene_7#dna.fa_236
Cucumis sativus 9930	gene_3#dna.fa_233		DRE	ERE
Cucumis sativus 9930	gene_3#dna.fa_673
Populus trichocarpa	fgenesh4_pg.C_LG_XVI000568
Oryza sativa	Os03g35340.1		DRE
Arabidopsis thaliana	AT3G05680.1				EMB2016 | EMB2016 (embryo defective 2016) | chr3:1660802-1672015 REVERSE
Cucumis sativus B10	gene_1#CSB10A_v1_contig_5732
	orth0046:
Populus trichocarpa	eugene3.00170430
Populus trichocarpa	gw1.XIII.3230.1
Populus trichocarpa	estExt_Genewise1_v1.C_LG_IX1103		DRE
Populus trichocarpa	grail3.0045020601
Populus trichocarpa	estExt_fgenesh4_pg.C_LG_IV1177
Populus trichocarpa	estExt_fgenesh4_pg.C_9860004
Oryza sativa	Os03g17980.1		DRE
Oryza sativa	Os03g17980.2
Oryza sativa	Os08g37800.1		DRE
Oryza sativa	Os05g45420.3		DRE
Oryza sativa	Os05g45420.2		DRE
Oryza sativa	Os05g45420.1		DRE
Oryza sativa	Os08g43640.1
Oryza sativa	Os09g37000.1		DRE
Oryza sativa	Os08g43640.3		DRE
Oryza sativa	Os08g43640.2		DRE
Oryza sativa	Os09g37000.2		DRE
Arabidopsis thaliana	AT1G20200.1		DRE		EMB2719, HAP15 | EMB2719 (EMBRYO DEFECTIVE 2719); enzyme regulator | chr1:7001409-7004154 REVERSE
Arabidopsis thaliana	AT1G75990.1		DRE		26S proteasome regulatory subunit S3, putative (RPN3) | chr1:28524623-28526718 REVERSE
Arabidopsis thaliana	AT3G29160.1	ABRE			AKIN11, SnRK1.2, KIN11 | AKIN11 (Arabidopsis SNF1 kinase homolog 11); protein binding / protein kinase | chr3:11128893-11131510 REVERSE
Arabidopsis thaliana	AT5G39440.1				SnRK1.3 | SnRK1.3 (SNF1-RELATED PROTEIN KINASE 1.3); ATP binding / kinase/ protein kinase/ protein serine/threonine kinase | chr5:15781907-15784699 FORWARD
Arabidopsis thaliana	AT3G01090.2				AKIN10, KIN10 | AKIN10 (Arabidopsis SNF1 kinase homolog 10); protein binding / protein kinase | chr3:31437-34143 REVERSE
Cucumis sativus 9930	gene_12#dna.fa_6118
Cucumis sativus 9930	gene_6#dna.fa_6054
Cucumis sativus B10	gene_7#CSB10A_v1_contig_2010
	orth0047:
Populus trichocarpa	gw1.I.5336.1
Populus trichocarpa	gw1.70.522.1
Populus trichocarpa	eugene3.00012834
Populus trichocarpa	eugene3.00012841
Populus trichocarpa	eugene3.00012843
Populus trichocarpa	eugene3.00012839
Populus trichocarpa	eugene3.00012838
Populus trichocarpa	fgenesh4_pg.C_LG_I003091	ABRE
Populus trichocarpa	eugene3.00012835
Populus trichocarpa	eugene3.85140001
Populus trichocarpa	eugene3.00012840
Populus trichocarpa	estExt_Genewise1_v1.C_LG_I5251
Populus trichocarpa	estExt_fgenesh4_pg.C_LG_XI1201
Populus trichocarpa	estExt_fgenesh4_pm.C_LG_XI0374	ABRE
Arabidopsis thaliana	AT1G17170.1				ATGSTU24, GST | ATGSTU24 (GLUTATHIONE S-TRANSFERASE TAU 24); glutathione binding / glutathione transferase | chr1:5869895-5870691 FORWARD
Arabidopsis thaliana	AT1G17180.1				ATGSTU25 | ATGSTU25 (GLUTATHIONE S-TRANSFERASE TAU 25); glutathione transferase | chr1:5872208-5872958 FORWARD
Arabidopsis thaliana	AT1G78380.1				ATGSTU19, GST8 | ATGSTU19 (GLUTATHIONE S-TRANSFERASE TAU 19); glutathione binding / glutathione transferase | chr1:29486659-29487819 REVERSE
Arabidopsis thaliana	AT1G78360.1				ATGSTU21 | ATGSTU21 (GLUTATHIONE S-TRANSFERASE TAU 21); glutathione transferase | chr1:29482070-29482966 REVERSE
Arabidopsis thaliana	AT1G78320.1				ATGSTU23 | ATGSTU23 (GLUTATHIONE S-TRANSFERASE TAU 23); glutathione transferase | chr1:29467581-29468358 REVERSE
Arabidopsis thaliana	AT1G78370.1		DRE		ATGSTU20 | ATGSTU20 (GLUTATHIONE S-TRANSFERASE TAU 20); glutathione transferase | chr1:29484428-29485204 REVERSE
Arabidopsis thaliana	AT1G78340.1		DRE		ATGSTU22 | ATGSTU22 (GLUTATHIONE S-TRANSFERASE TAU 22); glutathione transferase | chr1:29473046-29473797 REVERSE
Oryza sativa	Os09g20220.1
Cucumis sativus 9930	gene_4#dna.fa_7911
Cucumis sativus B10	gene_1#CSB10A_v1_contig_4210
	orth0048:
Populus trichocarpa	gw1.IX.1988.1
Populus trichocarpa	gw1.130.10.1
Populus trichocarpa	gw1.122.175.1
Populus trichocarpa	eugene3.00030710
Populus trichocarpa	eugene3.00290256
Populus trichocarpa	fgenesh4_pg.C_LG_XII000022			ERE
Populus trichocarpa	fgenesh4_pg.C_LG_VII000976
Populus trichocarpa	grail3.0018004901
Populus trichocarpa	estExt_fgenesh4_pm.C_LG_V0194
Oryza sativa	Os06g02130.1
Oryza sativa	Os11g10050.1		DRE
Oryza sativa	Os06g02130.2
Oryza sativa	Os12g40190.1
Arabidopsis thaliana	AT1G31930.1				XLG3 | XLG3 (extra-large GTP-binding protein 3); guanyl nucleotide binding / signal transducer | chr1:11465832-11468961 FORWARD
Arabidopsis thaliana	AT2G23460.1				XLG1, ATXLG1 | XLG1 (EXTRA-LARGE G-PROTEIN 1); guanyl nucleotide binding / signal transducer | chr2:9995699-9998945 FORWARD
Arabidopsis thaliana	AT4G34390.1		DRE		XLG2 | XLG2 (extra-large GTP-binding protein 2); guanyl nucleotide binding / signal transducer | chr4:16441579-16444840 FORWARD
Cucumis sativus B10	gene_2#CSB10A_v1_contig_2351
Cucumis sativus B10	gene_3#CSB10A_v1_contig_4580
Cucumis sativus B10	gene_6#CSB10A_v1_contig_3064
Cucumis sativus 9930	gene_11#dna.fa_4090
Cucumis sativus 9930	gene_1#dna.fa_6252
Cucumis sativus 9930	gene_3#dna.fa_6852
Cucumis sativus 9930	gene_1#dna.fa_1232
Cucumis sativus B10	gene_3#CSB10A_v1_contig_2790
	orth0049:
Populus trichocarpa	gw1.X.1927.1
Populus trichocarpa	gw1.1107.6.1		DRE
Populus trichocarpa	gw1.X.1932.1		DRE
Populus trichocarpa	eugene3.11070001
Oryza sativa	Os03g60960.1
Oryza sativa	Os07g13770.1	ABRE	DRE
Oryza sativa	Os07g13634.1
Oryza sativa	Os07g13660.1		DRE
Oryza sativa	Os07g13800.1
Arabidopsis thaliana	AT3G55700.1		DRE		UDP-glucoronosyl/UDP-glucosyl transferase family protein | chr3:20671202-20673278 FORWARD
Arabidopsis thaliana	AT3G55710.1				UDP-glucoronosyl/UDP-glucosyl transferase family protein | chr3:20673847-20675811 FORWARD
Arabidopsis thaliana	AT5G05870.1				UGT76C1 | UGT76C1 (UDP-glucosyl transferase 76C1); UDP-glycosyltransferase/ cis-zeatin O-beta-D-glucosyltransferase/ cytokinin 7-beta-glucosyltransferase/ cytokinin 9-beta-glucosyltransferase/ trans-zeatin O-beta-D-glucosyltransferase/ transferase, transferring gly | chr5:1767683-1769177 FORWARD
Arabidopsis thaliana	AT5G05880.1				UDP-glucoronosyl/UDP-glucosyl transferase family protein | chr5:1769648-1771515 FORWARD
Arabidopsis thaliana	AT5G05890.1				UDP-glucoronosyl/UDP-glucosyl transferase family protein | chr5:1772567-1774012 FORWARD
Arabidopsis thaliana	AT5G05900.1				UDP-glucoronosyl/UDP-glucosyl transferase family protein | chr5:1774513-1776381 FORWARD
Arabidopsis thaliana	AT5G05860.1				UGT76C2 | UGT76C2; UDP-glycosyltransferase/ cis-zeatin O-beta-D-glucosyltransferase/ cytokinin 7-beta-glucosyltransferase/ cytokinin 9-beta-glucosyltransferase/ trans-zeatin O-beta-D-glucosyltransferase/ transferase, transferring glycosyl groups | chr5:1765545-1767348 FORWARD
Arabidopsis thaliana	AT3G11340.1				UDP-glucoronosyl/UDP-glucosyl transferase family protein | chr3:3556728-3558149 FORWARD
Cucumis sativus 9930	gene_4#dna.fa_1522
Cucumis sativus B10	gene_1#CSB10A_v1_contig_4312
Cucumis sativus B10	gene_1#CSB10A_v1_contig_10536
Populus trichocarpa	fgenesh4_pg.C_LG_VI000312
Cucumis sativus B10	gene_5#CSB10A_v1_contig_3146
Cucumis sativus 9930	gene_1#dna.fa_5627
Cucumis sativus 9930	gene_8#dna.fa_6236
	orth0050:
Populus trichocarpa	gw1.XIV.2742.1
Populus trichocarpa	gw1.XIV.2752.1
Populus trichocarpa	gw1.XIV.2758.1
Oryza sativa	Os07g40250.1
Oryza sativa	Os07g46930.1		DRE
Oryza sativa	Os07g46920.1
Oryza sativa	Os07g46830.1		DRE
Oryza sativa	Os07g46970.1
Oryza sativa	Os07g46840.1
Oryza sativa	Os07g46846.1	ABRE	DRE
Oryza sativa	Os07g46950.2
Oryza sativa	Os07g46980.1
Oryza sativa	Os12g16010.1		DRE
Oryza sativa	Os07g46940.1
Oryza sativa	Os07g46870.1	ABRE
Oryza sativa	Os07g46910.1	ABRE		ERE
Oryza sativa	Os07g46852.1	ABRE
Oryza sativa	Os07g46852.2	ABRE
Oryza sativa	Os07g46860.1		DRE
Oryza sativa	Os07g46950.4
Arabidopsis thaliana	AT3G26760.1				short-chain dehydrogenase/reductase (SDR) family protein | chr3:9843639-9844899 FORWARD
Arabidopsis thaliana	AT4G03140.1				binding / catalytic/ oxidoreductase | chr4:1392191-1393662 FORWARD
Cucumis sativus 9930	gene_5#dna.fa_5253
Cucumis sativus B10	gene_3#CSB10A_v1_contig_2726
	orth0051:
Populus trichocarpa	gw1.VI.283.1		DRE
Populus trichocarpa	gw1.XVIII.1970.1		DRE
Populus trichocarpa	estExt_Genewise1_v1.C_LG_VI2655
Populus trichocarpa	fgenesh4_pm.C_LG_XVIII000187		DRE
Populus trichocarpa	estExt_Genewise1_v1.C_LG_XVIII1960		DRE
Oryza sativa	Os02g56750.1			ERE
Oryza sativa	Os02g56840.1
Oryza sativa	Os02g56760.1			ERE
Oryza sativa	Os02g56820.1	ABRE	DRE
Oryza sativa	Os02g56800.1		DRE
Oryza sativa	Os12g03594.1		DRE	ERE
Oryza sativa	Os12g03740.1
Arabidopsis thaliana	AT2G02340.1				AtPP2-B8 | AtPP2-B8 (Phloem protein 2-B8); carbohydrate binding | chr2:616088-617274 REVERSE
Arabidopsis thaliana	AT2G02360.1				AtPP2-B10 | AtPP2-B10 (Phloem protein 2-B10); carbohydrate binding | chr2:619699-620736 REVERSE
Arabidopsis thaliana	AT2G02230.1				AtPP2-B1 | AtPP2-B1 (Phloem protein 2-B1); carbohydrate binding | chr2:590393-591595 REVERSE
Arabidopsis thaliana	AT2G02240.1		DRE		MEE66 | MEE66 (maternal effect embryo arrest 66) | chr2:592359-593602 REVERSE
Arabidopsis thaliana	AT2G02250.1	ABRE	DRE		AtPP2-B2 | AtPP2-B2 (Phloem protein 2-B2); carbohydrate binding | chr2:594655-595825 REVERSE
Arabidopsis thaliana	AT2G02310.1		DRE		AtPP2-B6 | AtPP2-B6 (Phloem protein 2-B6); carbohydrate binding | chr2:608759-610130 REVERSE
Arabidopsis thaliana	AT2G02300.1		DRE		AtPP2-B5 | AtPP2-B5 (Phloem protein 2-B5); carbohydrate binding | chr2:606561-607825 REVERSE
Arabidopsis thaliana	AT2G02320.1				AtPP2-B7 | AtPP2-B7 (Phloem protein 2-B7); carbohydrate binding | chr2:610560-611820 REVERSE
Cucumis sativus 9930	gene_1#dna.fa_1726		DRE
Cucumis sativus B10	gene_3#CSB10A_v1_contig_298		DRE
Arabidopsis thaliana	AT5G24560.1				AtPP2-B12 | AtPP2-B12 (Phloem protein 2-B12); carbohydrate binding | chr5:8402205-8403266 FORWARD
Cucumis sativus 9930	gene_5#dna.fa_6986
	orth0052:
Populus trichocarpa	eugene3.00021389		DRE
Populus trichocarpa	eugene3.00021394		DRE
Populus trichocarpa	eugene3.00021398
Populus trichocarpa	eugene3.00021395
Populus trichocarpa	gw1.5854.3.1
Populus trichocarpa	eugene3.00030907		DRE
Populus trichocarpa	gw1.I.9276.1
Oryza sativa	Os08g12990.1
Oryza sativa	Os03g14400.1		DRE
Oryza sativa	Os03g14420.1		DRE
Oryza sativa	Os10g08319.1
Oryza sativa	Os10g08540.1
Oryza sativa	Os10g08474.1		DRE
Arabidopsis thaliana	AT1G33730.1				CYP76C5 | CYP76C5; electron carrier/ heme binding / iron ion binding / monooxygenase/ oxygen binding | chr1:12227279-12228460 FORWARD
Arabidopsis thaliana	AT2G45570.1		DRE		CYP76C2 | CYP76C2; electron carrier/ heme binding / iron ion binding / monooxygenase/ oxygen binding | chr2:18779935-18781922 REVERSE
Arabidopsis thaliana	AT2G45550.1				CYP76C4 | CYP76C4; electron carrier/ heme binding / iron ion binding / monooxygenase/ oxygen binding | chr2:18773541-18775654 REVERSE
Arabidopsis thaliana	AT2G45560.1				CYP76C1 | CYP76C1; electron carrier/ heme binding / iron ion binding / monooxygenase | chr2:18776391-18778354 REVERSE
Arabidopsis thaliana	AT1G33720.1		DRE		CYP76C6 | CYP76C6; electron carrier/ heme binding / iron ion binding / monooxygenase/ oxygen binding | chr1:12220957-12223981 REVERSE
Arabidopsis thaliana	AT3G61040.1	ABRE			CYP76C7 | CYP76C7; electron carrier/ heme binding / iron ion binding / monooxygenase/ oxygen binding | chr3:22594074-22596125 REVERSE
Arabidopsis thaliana	AT2G45580.1				CYP76C3 | CYP76C3; electron carrier/ heme binding / iron ion binding / monooxygenase/ oxygen binding | chr2:18782388-18784286 REVERSE
Cucumis sativus 9930	gene_1#dna.fa_12930
Cucumis sativus B10	gene_4#CSB10A_v1_contig_4354
Cucumis sativus B10	gene_2#CSB10A_v1_contig_3315		DRE
Cucumis sativus 9930	gene_6#dna.fa_7811
	orth0053:
Populus trichocarpa	eugene3.00100504
Populus trichocarpa	fgenesh4_pg.C_LG_VIII001602
Populus trichocarpa	eugene3.00160778
Populus trichocarpa	estExt_Genewise1_v1.C_280447		DRE
Populus trichocarpa	gw1.XVI.2676.1
Populus trichocarpa	estExt_fgenesh4_pg.C_280116
Oryza sativa	Os05g38830.1
Oryza sativa	Os05g38830.2
Oryza sativa	Os11g01200.1
Oryza sativa	Os11g01200.2
Oryza sativa	Os12g01200.3
Oryza sativa	Os12g01200.2
Oryza sativa	Os12g01200.1
Oryza sativa	Os12g01200.4
Oryza sativa	Os01g74550.1
Arabidopsis thaliana	AT1G67720.1				leucine-rich repeat family protein / protein kinase family protein | chr1:25386494-25390856 FORWARD
Arabidopsis thaliana	AT2G37050.3				kinase | chr2:15569290-15573477 FORWARD
Cucumis sativus B10	gene_1#CSB10A_v1_contig_5499
Cucumis sativus B10	gene_5#CSB10A_v1_contig_3289
Cucumis sativus 9930	gene_3#dna.fa_291
Cucumis sativus 9930	gene_1#dna.fa_1331
Arabidopsis thaliana	AT5G02880.1	ABRE			UPL4 | UPL4; ubiquitin-protein ligase | chr5:662643-668847 FORWARD
Cucumis sativus B10	gene_1#CSB10A_v1_contig_6179
Oryza sativa	Os05g03100.1		DRE
	orth0054:
Populus trichocarpa	eugene3.00102124
Populus trichocarpa	grail3.0022037501
Populus trichocarpa	grail3.0022037901
Populus trichocarpa	grail3.0049009101		DRE
Populus trichocarpa	grail3.0049008501
Populus trichocarpa	grail3.0028013201		DRE
Populus trichocarpa	gw1.XVI.2716.1
Populus trichocarpa	grail3.1814000101
Populus trichocarpa	estExt_Genewise1_v1.C_LG_VIII1205
Oryza sativa	Os03g08010.1		DRE
Oryza sativa	Os03g08050.1		DRE
Oryza sativa	Os03g08020.1			ERE
Oryza sativa	Os03g08060.1			ERE
Arabidopsis thaliana	AT1G07920.1				elongation factor 1-alpha / EF-1-alpha | chr1:2455559-2457001 FORWARD
Arabidopsis thaliana	AT5G60390.1				elongation factor 1-alpha / EF-1-alpha | chr5:24289226-24290675 FORWARD
Arabidopsis thaliana	AT1G07940.1		DRE		elongation factor 1-alpha / EF-1-alpha | chr1:2463350-2464792 REVERSE
Arabidopsis thaliana	AT1G07930.1				elongation factor 1-alpha / EF-1-alpha | chr1:2459014-2460458 FORWARD
Cucumis sativus B10	gene_6#CSB10A_v1_contig_2619
Cucumis sativus B10	gene_6#CSB10A_v1_contig_2993
Cucumis sativus B10	gene_4#CSB10A_v1_contig_948
Cucumis sativus 9930	gene_3#dna.fa_1836
Cucumis sativus 9930	gene_4#dna.fa_9296
Cucumis sativus 9930	gene_2#dna.fa_5398
Cucumis sativus 9930	gene_1#dna.fa_5399
	orth0055:
Populus trichocarpa	eugene3.00130292
Populus trichocarpa	fgenesh4_pm.C_LG_XV000411
Populus trichocarpa	fgenesh4_pm.C_LG_XII000479		DRE
Populus trichocarpa	fgenesh4_pm.C_LG_III000525
Populus trichocarpa	fgenesh4_pm.C_LG_I001200
Populus trichocarpa	gw1.I.8182.1
Oryza sativa	Os01g11160.1
Oryza sativa	Os06g34830.1		DRE	ERE
Oryza sativa	Os03g43970.1
Oryza sativa	Os12g41890.1
Arabidopsis thaliana	AT1G17120.1				CAT8 | CAT8 (CATIONIC AMINO ACID TRANSPORTER 8); basic amino acid transmembrane transporter/ cationic amino acid transmembrane transporter | chr1:5851964-5853736 FORWARD
Arabidopsis thaliana	AT2G34960.1		DRE		CAT5 | CAT5 (CATIONIC AMINO ACID TRANSPORTER 5); L-glutamate transmembrane transporter/ L-lysine transmembrane transporter/ arginine transmembrane transporter/ cationic amino acid transmembrane transporter | chr2:14744175-14745884 REVERSE
Arabidopsis thaliana	AT4G21120.1				AAT1, CAT1 | AAT1 (AMINO ACID TRANSPORTER 1); L-glutamate transmembrane transporter/ L-lysine transmembrane transporter/ arginine transmembrane transporter/ cationic amino acid transmembrane transporter | chr4:11270318-11273775 FORWARD
Cucumis sativus B10	gene_1#CSB10A_v1_contig_1171
Cucumis sativus B10	gene_5#CSB10A_v1_contig_616
Cucumis sativus B10	gene_3#CSB10A_v1_contig_2469		DRE
Cucumis sativus B10	gene_3#CSB10A_v1_contig_3549
Cucumis sativus 9930	gene_2#dna.fa_1191
Cucumis sativus 9930	gene_4#dna.fa_6177		DRE
Cucumis sativus 9930	gene_3#dna.fa_354	ABRE
Cucumis sativus 9930	gene_19#dna.fa_4004
Populus trichocarpa	estExt_Genewise1_v1.C_LG_XIV2984
Oryza sativa	Os11g06810.1
Arabidopsis thaliana	AT2G42700.1				FUNCTIONS IN: molecular_function unknown; INVOLVED IN: vesicle-mediated transport, vesicle docking during exocytosis; LOCATED IN: cellular_component unknown; EXPRESSED IN: 22 plant structures; EXPRESSED DURING: 14 growth stages; CONTAINS InterPro DOMAIN/s: Sec1-like protein (InterPro:IPR001619); Has 95 Blast hits to 92 proteins in 33 species: Archae - 0; Bacteria - 0; Metazoa - 70; Fungi - 0; Pla…
	orth0056:
Populus trichocarpa	eugene3.00131159
Populus trichocarpa	grail3.0091006302	ABRE	DRE	ERE
Populus trichocarpa	eugene3.00131161
Populus trichocarpa	fgenesh4_pg.C_LG_XIII000486
Populus trichocarpa	estExt_fgenesh4_pg.C_LG_IV0222
Populus trichocarpa	estExt_fgenesh4_pg.C_1200050
Populus trichocarpa	fgenesh4_pg.C_LG_XIII000483
Oryza sativa	Os05g26660.1
Oryza sativa	Os06g47000.2	ABRE
Oryza sativa	Os06g47000.1	ABRE
Oryza sativa	Os06g47000.3
Arabidopsis thaliana	AT1G03520.1		DRE		glycosyltransferase family 14 protein / core-2/I-branching enzyme family protein | chr1:877948-879553 REVERSE
Arabidopsis thaliana	AT4G03340.1				glycosyltransferase family 14 protein / core-2/I-branching enzyme family protein | chr4:1467865-1469465 REVERSE
Arabidopsis thaliana	AT2G20800.1		DRE		NDB4 | NDB4 (NAD(P)H dehydrogenase B4); NADH dehydrogenase | chr2:8953252-8955699 REVERSE
Arabidopsis thaliana	AT4G21490.1	ABRE			NDB3 | NDB3; NADH dehydrogenase | chr4:11436495-11439326 REVERSE
Arabidopsis thaliana	AT4G05020.1				NDB2 | NDB2 (NAD(P)H dehydrogenase B2); FAD binding / disulfide oxidoreductase/ oxidoreductase | chr4:2572752-2576222 FORWARD
Arabidopsis thaliana	AT4G28220.1				NDB1 | NDB1 (NAD(P)H dehydrogenase B1); NADH dehydrogenase/ disulfide oxidoreductase | chr4:13993078-13995651 FORWARD
Cucumis sativus B10	gene_1#CSB10A_v1_contig_1161
Cucumis sativus B10	gene_3#CSB10A_v1_contig_71
Cucumis sativus B10	gene_1#CSB10A_v1_contig_4578	ABRE	DRE
Cucumis sativus 9930	gene_1#dna.fa_833
Cucumis sativus 9930	gene_2#dna.fa_7200
Cucumis sativus 9930	gene_1#dna.fa_2883
Oryza sativa	Os08g04790.1		DRE
	orth0057:
Populus trichocarpa	gw1.IX.162.1
Populus trichocarpa	gw1.66.623.1		DRE
Populus trichocarpa	eugene3.00020052
Populus trichocarpa	eugene3.00051602
Populus trichocarpa	fgenesh4_pm.C_LG_V000164
Oryza sativa	Os02g13560.1			ERE
Oryza sativa	Os02g13560.4			ERE
Oryza sativa	Os02g13560.3			ERE
Oryza sativa	Os02g13560.2			ERE
Oryza sativa	Os02g58530.1		DRE
Oryza sativa	Os11g28610.1		DRE
Oryza sativa	Os10g39440.1			ERE
Oryza sativa	Os03g03680.1		DRE
Oryza sativa	Os10g39440.2			ERE
Arabidopsis thaliana	AT1G20840.1			ERE	TMT1 | TMT1 (TONOPLAST MONOSACCHARIDE TRANSPORTER1); carbohydrate transmembrane transporter/ nucleoside transmembrane transporter/ sugar:hydrogen symporter | chr1:7245107-7247674 REVERSE
Arabidopsis thaliana	AT4G35300.1		DRE		TMT2 | TMT2 (TONOPLAST MONOSACCHARIDE TRANSPORTER2); carbohydrate transmembrane transporter/ nucleoside transmembrane transporter/ sugar:hydrogen symporter | chr4:16796432-16799071 REVERSE
Arabidopsis thaliana	AT3G51490.1		DRE		TMT3 | TMT3 (TONOPLAST MONOSACCHARIDE TRANSPORTER3); carbohydrate transmembrane transporter/ nucleoside transmembrane transporter/ sugar:hydrogen symporter | chr3:19105018-19107562 REVERSE
Cucumis sativus B10	gene_2#CSB10A_v1_contig_5539
Cucumis sativus B10	gene_2#CSB10A_v1_contig_7228
Cucumis sativus B10	gene_1#CSB10A_v1_contig_58
Cucumis sativus 9930	gene_16#dna.fa_222		DRE
Cucumis sativus 9930	gene_1#dna.fa_2919
Cucumis sativus 9930	gene_7#dna.fa_5549
[truncated: 49,840 more rows]
