# Supplementary material for: The Genome Sequence of the North-European Cucumber (Cucumis sativus L.) Unravels Evolutionary Adaptation Mechanisms in Plants
Source: PLoS One. 2011 Jul 28;6(7):e22728. doi: 10.1371/journal.pone.0022728 (PMC3145757; doi:10.1371/journal.pone.0022728)
Supplement: Dataset S2 — Putative transcription factors representing AP2_EREBP and bZIP families from two cucumber (Cucumis sativus) genotypes. (XLS) [file pone.0022728.s002.xls]

## Sheet: Putative_TFs_from_Cuke_B10
Common_Name	seq id	alignment start	alignment end	envelope start	envelope end	hmm acc	hmm name	type	mm start	hmm end	hmm length	bit score	E-value	significance	clan	lenght [aa]	best_Blast_Ath	E-value	bit_store	Name	description
AP2_EREBP	gene_2#CSB10A_v1_contig_2927	16	67	15	67	PF00847.13	AP2	Domain	2	55	55	60.1	1.3e-16	1	CL0081	126	AT3G23230.1	7e-22	98.6		encodes a member of the ERF (ethylene response factor) subfamily B-3 of ERF/AP2 transcription factor family. The protein contains one AP2 domain. There are 18 members in this subfamily including ATERF-1, ATERF-2, AND ATERF-5.
AP2_EREBP	gene_1#CSB10A_v1_contig_6841	22	73	22	73	PF00847.13	AP2	Domain	2	55	55	60.4	1e-16	1	CL0081	133	AT3G23230.1	7e-25	108		encodes a member of the ERF (ethylene response factor) subfamily B-3 of ERF/AP2 transcription factor family. The protein contains one AP2 domain. There are 18 members in this subfamily including ATERF-1, ATERF-2, AND ATERF-5.
AP2_EREBP	gene_3#CSB10A_v1_contig_1301	12	62	12	63	PF00847.13	AP2	Domain	1	54	55	48.1	7.4e-13	1	CL0081	148	AT1G22810.1	3e-26	113		encodes a member of the DREB subfamily A-5 of ERF/AP2 transcription factor family. The protein contains one AP2 domain. There are 16 members in this subfamily including RAP2.1, RAP2.9 and RAP2.10.
AP2_EREBP	gene_1#CSB10A_v1_contig_11770	19	70	18	70	PF00847.13	AP2	Domain	2	55	55	59.9	1.5e-16	1	CL0081	150	AT3G23230.1	5e-31	129		encodes a member of the ERF (ethylene response factor) subfamily B-3 of ERF/AP2 transcription factor family. The protein contains one AP2 domain. There are 18 members in this subfamily including ATERF-1, ATERF-2, AND ATERF-5.
AP2_EREBP	gene_2#CSB10A_v1_contig_8398	34	79	33	81	PF00847.13	AP2	Domain	2	50	55	55.2	4.5e-15	1	CL0081	157	AT1G75490.1	8e-30	125		encodes a member of the DREB subfamily A-2 of ERF/AP2 transcription factor family. The protein contains one AP2 domain. There are eight members in this subfamily including DREB2A AND DREB2B that are involved in response to drought.
AP2_EREBP	gene_9#CSB10A_v1_contig_1188	78	128	77	129	PF00847.13	AP2	Domain	2	54	55	56.2	2.1e-15	1	CL0081	160	AT5G07580.1	7e-29	122		encodes a member of the ERF (ethylene response factor) subfamily B-3 of ERF/AP2 transcription factor family. The protein contains one AP2 domain. There are 18 members in this subfamily including ATERF-1, ATERF-2, AND ATERF-5.
AP2_EREBP	gene_2#CSB10A_v1_contig_7538	4	53	3	54	PF00847.13	AP2	Domain	2	54	55	57.4	8.9e-16	1	CL0081	162	AT1G33760.1	1e-38	154		encodes a member of the DREB subfamily A-4 of ERF/AP2 transcription factor family. The protein contains one AP2 domain. There are 17 members in this subfamily including TINY.
AP2_EREBP	gene_6#CSB10A_v1_contig_1047	94	142	94	145	PF00847.13	AP2	Domain	1	52	55	59	2.9e-16	1	CL0081	164	AT1G68550.1	2e-18	88.2		encodes a member of the ERF (ethylene response factor) subfamily B-6 of ERF/AP2 transcription factor family. The protein contains one AP2 domain. There are 12 members in this subfamily including RAP2.11.
AP2_EREBP	gene_6#CSB10A_v1_contig_2043	7	56	6	57	PF00847.13	AP2	Domain	2	54	55	58	6.1e-16	1	CL0081	164	AT5G25190.1	2e-39	157		encodes a member of the ERF (ethylene response factor) subfamily B-6 of ERF/AP2 transcription factor family. The protein contains one AP2 domain. There are 12 members in this subfamily including RAP2.11.
AP2_EREBP	gene_1#CSB10A_v1_contig_7846	11	59	10	60	PF00847.13	AP2	Domain	2	54	55	48.9	4e-13	1	CL0081	169	AT5G52020.1	5e-36	146		encodes a member of the DREB subfamily A-4 of ERF/AP2 transcription factor family. The protein contains one AP2 domain. There are 17 members in this subfamily including TINY.
AP2_EREBP	gene_2#CSB10A_v1_contig_7089	45	96	45	96	PF00847.13	AP2	Domain	1	55	55	57.7	7e-16	1	CL0081	175	AT2G44940.1	4e-32	133		encodes a member of the DREB subfamily A-4 of ERF/AP2 transcription factor family. The protein contains one AP2 domain. There are 17 members in this subfamily including TINY.
AP2_EREBP	gene_7#CSB10A_v1_contig_2043	7	56	6	57	PF00847.13	AP2	Domain	2	54	55	56.4	1.8e-15	1	CL0081	175	AT5G25190.1	2e-37	151		encodes a member of the ERF (ethylene response factor) subfamily B-6 of ERF/AP2 transcription factor family. The protein contains one AP2 domain. There are 12 members in this subfamily including RAP2.11.
AP2_EREBP	gene_1#CSB10A_v1_contig_11249	108	149	107	152	PF00847.13	AP2	Domain	2	49	55	37.5	1.5e-09	1	CL0081	176	AT4G13040.3	1e-19	92		AP2 domain-containing transcription factor family protein; FUNCTIONS IN: transcription factor activity, DNA binding; INVOLVED IN: regulation of transcription, DNA-dependent; LOCATED IN: nucleus; CONTAINS InterPro DOMAIN/s: DNA-binding, integrase-type (InterPro:IPR016177), Pathogenesis-related transcriptional factor and ERF, DNA-binding (InterPro:IPR001471).
AP2_EREBP	gene_1#CSB10A_v1_contig_11239	7	51	6	55	PF00847.13	AP2	Domain	2	49	55	56	2.4e-15	1	CL0081	180	AT5G25190.1	3e-17	84.3		encodes a member of the ERF (ethylene response factor) subfamily B-6 of ERF/AP2 transcription factor family. The protein contains one AP2 domain. There are 12 members in this subfamily including RAP2.11.
AP2_EREBP	gene_4#CSB10A_v1_contig_3796	3	44	1	45	PF00847.13	AP2	Domain	11	54	55	45.6	4.4e-12	1	CL0081	181	AT4G32800.1	3e-44	174		encodes a member of the DREB subfamily A-4 of ERF/AP2 transcription factor family. The protein contains one AP2 domain. There are 17 members in this subfamily including TINY.
AP2_EREBP	gene_8#CSB10A_v1_contig_1377	64	112	62	113	PF00847.13	AP2	Domain	3	54	55	63.7	9.9e-18	1	CL0081	183	AT1G80580.1	4e-22	100		encodes a member of the ERF (ethylene response factor) subfamily B-1 of ERF/AP2 transcription factor family. The protein contains one AP2 domain. There are 15 members in this subfamily including ATERF-3, ATERF-4, ATERF-7, and leafy petiole.
AP2_EREBP	gene_3#CSB10A_v1_contig_4756	33	82	32	83	PF00847.13	AP2	Domain	2	54	55	61.4	5.2e-17	1	CL0081	184	AT1G75490.1	1e-36	149		encodes a member of the DREB subfamily A-2 of ERF/AP2 transcription factor family. The protein contains one AP2 domain. There are eight members in this subfamily including DREB2A AND DREB2B that are involved in response to drought.
AP2_EREBP	gene_3#CSB10A_v1_contig_981	19	68	18	69	PF00847.13	AP2	Domain	2	54	55	57.7	7.1e-16	1	CL0081	186	AT1G19210.1	2e-30	128		encodes a member of the DREB subfamily A-5 of ERF/AP2 transcription factor family. The protein contains one AP2 domain. There are 15 members in this subfamily including RAP2.1, RAP2.9 and RAP2.10.
AP2_EREBP	gene_2#CSB10A_v1_contig_625	15	65	15	66	PF00847.13	AP2	Domain	1	54	55	56.1	2.3e-15	1	CL0081	192	AT1G71450.1	1e-49	192		encodes a member of the DREB subfamily A-4 of ERF/AP2 transcription factor family. The protein contains one AP2 domain. There are 17 members in this subfamily including TINY.
AP2_EREBP	gene_1#CSB10A_v1_contig_913	112	161	111	162	PF00847.13	AP2	Domain	2	54	55	54.5	7.3e-15	1	CL0081	193	AT5G61890.1	8e-10	60.1		encodes a member of the ERF (ethylene response factor) subfamily B-4 of ERF/AP2 transcription factor family. The protein contains one AP2 domain. There are 7 members in this subfamily.
AP2_EREBP	gene_2#CSB10A_v1_contig_4487	101	151	100	152	PF00847.13	AP2	Domain	2	54	55	55.1	4.7e-15	1	CL0081	194	AT5G07580.1	6e-23	103		encodes a member of the ERF (ethylene response factor) subfamily B-3 of ERF/AP2 transcription factor family. The protein contains one AP2 domain. There are 18 members in this subfamily including ATERF-1, ATERF-2, AND ATERF-5.
AP2_EREBP	gene_1#CSB10A_v1_contig_5870	7	56	6	57	PF00847.13	AP2	Domain	2	54	55	57.5	8.5e-16	1	CL0081	196	AT5G25190.1	3e-36	147		encodes a member of the ERF (ethylene response factor) subfamily B-6 of ERF/AP2 transcription factor family. The protein contains one AP2 domain. There are 12 members in this subfamily including RAP2.11.
AP2_EREBP	gene_1#CSB10A_v1_contig_3268	21	71	21	72	PF00847.13	AP2	Domain	1	54	55	57	1.2e-15	1	CL0081	201	AT1G21910.1	2e-30	128		encodes a member of the DREB subfamily A-5 of ERF/AP2 transcription factor family. The protein contains one AP2 domain. There are 15 members in this subfamily including RAP2.1, RAP2.9 and RAP2.10.
AP2_EREBP	gene_1#CSB10A_v1_contig_4774	16	66	16	67	PF00847.13	AP2	Domain	1	54	55	57.4	8.8e-16	1	CL0081	203	AT1G19210.1	2e-43	171		encodes a member of the DREB subfamily A-5 of ERF/AP2 transcription factor family. The protein contains one AP2 domain. There are 15 members in this subfamily including RAP2.1, RAP2.9 and RAP2.10.
AP2_EREBP	gene_2#CSB10A_v1_contig_842	47	98	46	99	PF00847.13	AP2	Domain	2	54	55	37.9	1.1e-09	1	CL0081	204	AT1G71450.1	4e-19	90.9		encodes a member of the DREB subfamily A-4 of ERF/AP2 transcription factor family. The protein contains one AP2 domain. There are 17 members in this subfamily including TINY.
AP2_EREBP	gene_2#CSB10A_v1_contig_4381	49	95	46	96	PF00847.13	AP2	Domain	4	54	55	46.8	1.8e-12	1	CL0081	212	AT1G12630.1	5e-31	130		encodes a member of the DREB subfamily A-4 of ERF/AP2 transcription factor family. The protein contains one AP2 domain. There are 17 members in this subfamily including TINY.
AP2_EREBP	gene_1#CSB10A_v1_contig_9416	14	64	14	65	PF00847.13	AP2	Domain	1	54	55	61.5	4.6e-17	1	CL0081	213	AT1G19210.1	1e-33	139		encodes a member of the DREB subfamily A-5 of ERF/AP2 transcription factor family. The protein contains one AP2 domain. There are 15 members in this subfamily including RAP2.1, RAP2.9 and RAP2.10.
AP2_EREBP	gene_1#CSB10A_v1_contig_2589	43	93	42	93	PF00847.13	AP2	Domain	2	55	55	57.4	9.1e-16	1	CL0081	214	AT4G16750.1	9e-36	146		encodes a member of the DREB subfamily A-4 of ERF/AP2 transcription factor family. The protein contains one AP2 domain. There are 17 members in this subfamily including TINY.
AP2_EREBP	gene_2#CSB10A_v1_contig_4712	49	98	48	99	PF00847.13	AP2	Domain	2	54	55	57.8	6.8e-16	1	CL0081	219	AT5G25190.1	7e-45	176		encodes a member of the ERF (ethylene response factor) subfamily B-6 of ERF/AP2 transcription factor family. The protein contains one AP2 domain. There are 12 members in this subfamily including RAP2.11.
AP2_EREBP	gene_1#CSB10A_v1_contig_309	52	100	50	101	PF00847.13	AP2	Domain	3	54	55	58.5	4.2e-16	1	CL0081	230	AT2G44940.1	1e-33	139		encodes a member of the DREB subfamily A-4 of ERF/AP2 transcription factor family. The protein contains one AP2 domain. There are 17 members in this subfamily including TINY.
AP2_EREBP	gene_1#CSB10A_v1_contig_8756	23	73	23	74	PF00847.13	AP2	Domain	1	54	55	57.2	1e-15	1	CL0081	232	AT1G21910.1	3e-26	114		encodes a member of the DREB subfamily A-5 of ERF/AP2 transcription factor family. The protein contains one AP2 domain. There are 15 members in this subfamily including RAP2.1, RAP2.9 and RAP2.10.
AP2_EREBP	gene_2#CSB10A_v1_contig_4304	114	155	112	159	PF00847.13	AP2	Domain	4	51	55	35	9.2e-09	1	CL0081	236	AT4G13040.3	1e-33	139		AP2 domain-containing transcription factor family protein; FUNCTIONS IN: transcription factor activity, DNA binding; INVOLVED IN: regulation of transcription, DNA-dependent; LOCATED IN: nucleus; CONTAINS InterPro DOMAIN/s: DNA-binding, integrase-type (InterPro:IPR016177), Pathogenesis-related transcriptional factor and ERF, DNA-binding (InterPro:IPR001471).
AP2_EREBP	gene_8#CSB10A_v1_contig_1188	85	135	84	136	PF00847.13	AP2	Domain	2	54	55	61	6.8e-17	1	CL0081	237	AT5G51190.1	3e-44	174		encodes a member of the ERF (ethylene response factor) subfamily B-3 of ERF/AP2 transcription factor family. The protein contains one AP2 domain. There are 18 members in this subfamily including ATERF-1, ATERF-2, AND ATERF-5.
AP2_EREBP	gene_1#CSB10A_v1_contig_5892	40	89	40	91	PF00847.13	AP2	Domain	1	53	55	58.7	3.4e-16	1	CL0081	239	AT1G68550.1	2e-23	105		encodes a member of the ERF (ethylene response factor) subfamily B-6 of ERF/AP2 transcription factor family. The protein contains one AP2 domain. There are 12 members in this subfamily including RAP2.11.
AP2_EREBP	gene_2#CSB10A_v1_contig_3758	49	98	48	99	PF00847.13	AP2	Domain	2	54	55	57.3	9.7e-16	1	CL0081	240	AT1G28160.1	9e-27	116		encodes a member of the ERF (ethylene response factor) subfamily B-1 of ERF/AP2 transcription factor family. The protein contains one AP2 domain. There are 15 members in this subfamily including ATERF-3, ATERF-4, ATERF-7, and leafy petiole.
AP2_EREBP	gene_4#CSB10A_v1_contig_4430	112	161	110	161	PF00847.13	AP2	Domain	3	55	55	58.9	3.1e-16	1	CL0081	273	AT1G64380.1	1e-41	166		encodes a member of the DREB subfamily A-6 of ERF/AP2 transcription factor family. The protein contains one AP2 domain. There are 8 members in this subfamily including RAP2.4.
AP2_EREBP	gene_4#CSB10A_v1_contig_390	120	170	119	171	PF00847.13	AP2	Domain	2	54	55	61.4	5e-17	1	CL0081	277	AT4G18450.1	8e-30	127		encodes a member of the ERF (ethylene response factor) subfamily B-3 of ERF/AP2 transcription factor family. The protein contains one AP2 domain. There are 18 members in this subfamily including ATERF-1, ATERF-2, AND ATERF-5.
AP2_EREBP	gene_2#CSB10A_v1_contig_1844	111	159	109	160	PF00847.13	AP2	Domain	3	54	55	65.2	3.3e-18	1	CL0081	303	AT4G39780.1	8e-42	167		encodes a member of the DREB subfamily A-6 of ERF/AP2 transcription factor family. The protein contains one AP2 domain. There are 8 members in this subfamily including RAP2.4.
AP2_EREBP	gene_1#CSB10A_v1_contig_2292	106	156	105	156	PF00847.13	AP2	Domain	2	55	55	55.9	2.7e-15	1	CL0081	304	AT1G64380.1	2e-41	165		encodes a member of the DREB subfamily A-6 of ERF/AP2 transcription factor family. The protein contains one AP2 domain. There are 8 members in this subfamily including RAP2.4.
AP2_EREBP	gene_10#CSB10A_v1_contig_2544	133	182	132	183	PF00847.13	AP2	Domain	2	54	55	60.1	1.3e-16	1	CL0081	309	AT5G07310.1	6e-14	74.7		encodes a member of the ERF (ethylene response factor) subfamily B-4 of ERF/AP2 transcription factor family. The protein contains one AP2 domain. There are 7 members in this subfamily.
AP2_EREBP	gene_5#CSB10A_v1_contig_1532	110	159	110	161	PF00847.13	AP2	Domain	1	53	55	58.7	3.6e-16	1	CL0081	309	AT1G68550.1	5e-23	104		encodes a member of the ERF (ethylene response factor) subfamily B-6 of ERF/AP2 transcription factor family. The protein contains one AP2 domain. There are 12 members in this subfamily including RAP2.11.
AP2_EREBP	gene_3#CSB10A_v1_contig_2427	90	136	88	139	PF00847.13	AP2	Domain	3	52	55	47.8	8.7e-13	1	CL0081	328	AT1G68550.1	2e-20	96.3		encodes a member of the ERF (ethylene response factor) subfamily B-6 of ERF/AP2 transcription factor family. The protein contains one AP2 domain. There are 12 members in this subfamily including RAP2.11.
AP2_EREBP	gene_2#CSB10A_v1_contig_2298	37	86	36	87	PF00847.13	AP2	Domain	2	54	55	59.3	2.3e-16	1	CL0081	333	AT3G57600.1	5e-39	158		encodes a member of the DREB subfamily A-2 of ERF/AP2 transcription factor family. The protein contains one AP2 domain. There are eight members in this subfamily including DREB2A AND DREB2B that are involved in response to drought.
AP2_EREBP	gene_1#CSB10A_v1_contig_14367	173	222	171	222	PF00847.13	AP2	Domain	3	55	55	57.9	6.2e-16	1	CL0081	343	AT4G13620.1	4e-49	191		encodes a member of the DREB subfamily A-6 of ERF/AP2 transcription factor family. The protein contains one AP2 domain. There are 8 members in this subfamily including RAP2.4.
AP2_EREBP	gene_3#CSB10A_v1_contig_5155	169	218	167	218	PF00847.13	AP2	Domain	3	55	55	58.9	3.1e-16	1	CL0081	366	AT2G20880.1	3e-47	185		AP2 domain-containing transcription factor, putative; FUNCTIONS IN: transcription factor activity, DNA binding; INVOLVED IN: regulation of transcription, DNA-dependent; LOCATED IN: nucleus, cytoplasm; EXPRESSED IN: stamen; EXPRESSED DURING: 4 anthesis, petal differentiation and expansion stage; CONTAINS InterPro DOMAIN/s: DNA-binding, integrase-type (InterPro:IPR016177), Pathogenesis-related tran…
AP2_EREBP	gene_1#CSB10A_v1_contig_4110	71	130	70	131	PF00847.13	AP2	Domain	2	54	55	57	1.2e-15	1	CL0081	370	AT2G40340.1	2e-27	119		encodes a member of the DREB subfamily A-2 of ERF/AP2 transcription factor family. The protein contains one AP2 domain. There are eight members in this subfamily including DREB2A AND DREB2B that are involved in response to drought.
AP2_EREBP	gene_1#CSB10A_v1_contig_3887	158	207	156	208	PF00847.13	AP2	Domain	3	54	55	49.6	2.4e-13	1	CL0081	379	AT1G72570.1	7e-101	363		DNA binding / transcription factor; FUNCTIONS IN: transcription factor activity, DNA binding; INVOLVED IN: organ morphogenesis, regulation of transcription, DNA-dependent; LOCATED IN: nucleus; CONTAINS InterPro DOMAIN/s: DNA-binding, integrase-type (InterPro:IPR016177), Pathogenesis-related transcriptional factor and ERF, DNA-binding (InterPro:IPR001471); BEST Arabidopsis thaliana protein match i…
AP2_EREBP	gene_2#CSB10A_v1_contig_1622	89	138	73	139	PF00847.13	AP2	Domain	8	54	55	29.4	4.8e-07	1	CL0081	430	AT2G41710.2	3e-112	401		ovule development protein, putative; FUNCTIONS IN: transcription factor activity, DNA binding; INVOLVED IN: regulation of transcription, DNA-dependent; LOCATED IN: nucleus; EXPRESSED IN: 22 plant structures; EXPRESSED DURING: 13 growth stages; CONTAINS InterPro DOMAIN/s: DNA-binding, integrase-type (InterPro:IPR016177), Pathogenesis-related transcriptional factor and ERF, DNA-binding (InterPro:IP…
AP2_EREBP	gene_4#CSB10A_v1_contig_4235	51	99	49	100	PF00847.13	AP2	Domain	3	54	55	60.8	7.6e-17	1	CL0081	602	AT3G19230.1	2e-158	555		leucine-rich repeat family protein; FUNCTIONS IN: protein binding; INVOLVED IN: biological_process unknown; LOCATED IN: endomembrane system; EXPRESSED IN: 18 plant structures; EXPRESSED DURING: 8 growth stages; CONTAINS InterPro DOMAIN/s: Leucine-rich repeat (InterPro:IPR001611); BEST Arabidopsis thaliana protein match is: leucine-rich repeat family protein (TAIR:AT3G05990.1); Has 35251 Blast hit…
AP2_EREBP	gene_2#CSB10A_v1_contig_4477	673	722	672	723	PF00847.13	AP2	Domain	2	54	55	61.4	5e-17	1	CL0081	755	AT5G50970.1	2e-151	533		WD-40 repeat family protein; INVOLVED IN: biological_process unknown; LOCATED IN: cellular_component unknown; CONTAINS InterPro DOMAIN/s: WD40 repeat-like (InterPro:IPR011046), WD40 repeat, region (InterPro:IPR017986), WD40/YVTN repeat-like (InterPro:IPR015943), WD40 repeat (InterPro:IPR001680); BEST Arabidopsis thaliana protein match is: transducin family protein / WD-40 repeat family protein (T…
AP2_EREBP	gene_1#CSB10A_v1_contig_8115	45	86	43	89	PF00847.13	AP2	Domain	3	47	55	48.4	5.7e-13	1	CL0081	188	AT5G18560.1	3e-20	94.7	(PUCHI)	encodes PUCHI, a member of the ERF (ethylene response factor) subfamily B-1 of ERF/AP2 transcription factor family. The protein contains one AP2 domain. There are 15 members in this subfamily including ATERF-3, ATERF-4, ATERF-7, and leafy petiole. PUCHI is required for morphogenesis in the early lateral root primordium of Arabidopsis.
AP2_EREBP	gene_2#CSB10A_v1_contig_5526	52	100	51	101	PF00847.13	AP2	Domain	3	54	55	52.9	2.3e-14	1	CL0081	326	AT5G18560.1	1e-48	189	(PUCHI)	encodes PUCHI, a member of the ERF (ethylene response factor) subfamily B-1 of ERF/AP2 transcription factor family. The protein contains one AP2 domain. There are 15 members in this subfamily including ATERF-3, ATERF-4, ATERF-7, and leafy petiole. PUCHI is required for morphogenesis in the early lateral root primordium of Arabidopsis.
AP2_EREBP	gene_4#CSB10A_v1_contig_4225	115	164	114	165	PF00847.13	AP2	Domain	2	54	55	61	6.6e-17	1	CL0081	370	AT1G53910.1	3e-57	218	(RAP2.12)	encodes a member of the ERF (ethylene response factor) subfamily B-2 of ERF/AP2 transcription factor family (RAP2.12). The protein contains one AP2 domain. There are 5 members in this subfamily including RAP2.2 AND RAP2.12.
AP2_EREBP	gene_1#CSB10A_v1_contig_1435	136	185	135	186	PF00847.13	AP2	Domain	2	54	55	54.3	8.5e-15	1	CL0081	411	AT1G53910.1	7e-61	231	(RAP2.12)	encodes a member of the ERF (ethylene response factor) subfamily B-2 of ERF/AP2 transcription factor family (RAP2.12). The protein contains one AP2 domain. There are 5 members in this subfamily including RAP2.2 AND RAP2.12.
AP2_EREBP	gene_1#CSB10A_v1_contig_2127	470	521	470	522	PF00847.13	AP2	Domain	1	54	55	49.3	3.1e-13	1	CL0081	694	AT3G02920.1	1e-50	197	(RPA32B)	replication protein-related; FUNCTIONS IN: nucleic acid binding; INVOLVED IN: biological_process unknown; EXPRESSED IN: 24 plant structures; EXPRESSED DURING: 15 growth stages; CONTAINS InterPro DOMAIN/s: Nucleic acid-binding, OB-fold-like (InterPro:IPR016027), Nucleic acid-binding, OB-fold (InterPro:IPR012340), Replication protein A, subunit RPA32 (InterPro:IPR014646), Replication protein A, C-t…
AP2_EREBP	gene_10#CSB10A_v1_contig_1939	112	160	110	161	PF00847.13	AP2	Domain	3	54	55	64.3	6.2e-18	1	CL0081	244	AT4G34410.1	4e-19	91.3	{REDOX RESPONSIVE TRANSCRIPTION FACTOR 1 (RRTF1)	encodes a member of the ERF (ethylene response factor) subfamily B-3 of ERF/AP2 transcription factor family. The protein contains one AP2 domain. There are 18 members in this subfamily including ATERF-1, ATERF-2, AND ATERF-5.
AP2_EREBP	gene_1#CSB10A_v1_contig_7589	122	150	110	151	PF00847.13	AP2	Domain	28	54	55	30.3	2.6e-07	1	CL0081	240	AT5G64750.1	2e-13	72.4	ABA REPRESSOR1 (ABR1)	Encodes a putative transcription factor containing an AP2 domain. Is a member of the ERF (ethylene response factor) subfamily B-4 of ERF/AP2 transcription factor family. Expressed in response to ABA, osmotic stress, sugar stress and drought. Mutants are hypersensitive to these stresses. May be involved in regulation of ABA mediated stress response.
AP2_EREBP	gene_3#CSB10A_v1_contig_3889	89	138	88	139	PF00847.13	AP2	Domain	2	54	55	64.4	5.8e-18	1	CL0081	281	AT5G64750.1	2e-13	73.2	ABA REPRESSOR1 (ABR1)	Encodes a putative transcription factor containing an AP2 domain. Is a member of the ERF (ethylene response factor) subfamily B-4 of ERF/AP2 transcription factor family. Expressed in response to ABA, osmotic stress, sugar stress and drought. Mutants are hypersensitive to these stresses. May be involved in regulation of ABA mediated stress response.
AP2_EREBP	gene_6#CSB10A_v1_contig_3047	150	201	150	202	PF00847.13	AP2	Domain	1	54	55	54.9	5.6e-15	1	CL0081	344	AT4G37750.1	3e-100	361	AINTEGUMENTA (ANT)	ANT is required for control of cell proliferation and encodes a putative transcriptional regulator similar to AP2. Loss of function alleles have reduced fertility, abnormal ovules and abnormal lateral organs. Expressed specifically in the chalaza and in floral organ primordia.
AP2_EREBP	gene_1#CSB10A_v1_contig_10981	408	451	391	452	PF00847.13	AP2	Domain	9	54	55	34.7	1.1e-08	1	CL0081	636	AT4G37750.1	2e-116	416	AINTEGUMENTA (ANT)	ANT is required for control of cell proliferation and encodes a putative transcriptional regulator similar to AP2. Loss of function alleles have reduced fertility, abnormal ovules and abnormal lateral organs. Expressed specifically in the chalaza and in floral organ primordia.
AP2_EREBP	gene_2#CSB10A_v1_contig_1319	62	118	62	119	PF00847.13	AP2	Domain	1	54	55	39.4	3.7e-10	1	CL0081	370	AT5G57390.1	5e-42	168	AINTEGUMENTA-LIKE 5 (AIL5)	Encodes a member of the AP2 family of transcriptional regulators.May be involved in germination and seedling growth. Mutants are resistant to ABA analogs and are resistant to high nitrogen concentrations.essential for the developmental transition between the embryonic and vegetative phases in plants.Overexpression results in the formation of somatic embryos on cotyledons.
AP2_EREBP	gene_1#CSB10A_v1_contig_321	307	358	307	359	PF00847.13	AP2	Domain	1	54	55	51.6	5.8e-14	1	CL0081	486	AT5G10510.2	6e-131	464	AINTEGUMENTA-LIKE 6 (AIL6)	Encodes an AP2-domain transcription factor involved in root stem cell identity and root development.
AP2_EREBP	gene_1#CSB10A_v1_contig_13111	70	120	70	121	PF00847.13	AP2	Domain	1	54	55	47.8	9.3e-13	1	CL0081	310	AT4G36920.1	3e-63	238	APETALA 2 (AP2)	Encodes a floral homeotic gene, a member of the AP2/EREBP (ethylene responsive element binding protein) class of transcription factors and is involved in the specification of floral organ identity, establishment of floral meristem identity, suppression of floral meristem indeterminancy, and development of the ovule and seed coat. AP2 also has a role in controlling seed mass. Dominant negative all…
AP2_EREBP	gene_1#CSB10A_v1_contig_4111	130	179	130	180	PF00847.13	AP2	Domain	1	54	55	52.2	3.8e-14	1	CL0081	456	AT4G36920.1	6e-67	251	APETALA 2 (AP2)	Encodes a floral homeotic gene, a member of the AP2/EREBP (ethylene responsive element binding protein) class of transcription factors and is involved in the specification of floral organ identity, establishment of floral meristem identity, suppression of floral meristem indeterminancy, and development of the ovule and seed coat. AP2 also has a role in controlling seed mass. Dominant negative all…
AP2_EREBP	gene_2#CSB10A_v1_contig_4202	155	204	155	205	PF00847.13	AP2	Domain	1	54	55	53.3	1.7e-14	1	CL0081	475	AT4G36920.1	4e-78	288	APETALA 2 (AP2)	Encodes a floral homeotic gene, a member of the AP2/EREBP (ethylene responsive element binding protein) class of transcription factors and is involved in the specification of floral organ identity, establishment of floral meristem identity, suppression of floral meristem indeterminancy, and development of the ovule and seed coat. AP2 also has a role in controlling seed mass. Dominant negative all…
AP2_EREBP	gene_1#CSB10A_v1_contig_4801	141	190	141	191	PF00847.13	AP2	Domain	1	54	55	53.8	1.2e-14	1	CL0081	489	AT4G36920.1	4e-94	341	APETALA 2 (AP2)	Encodes a floral homeotic gene, a member of the AP2/EREBP (ethylene responsive element binding protein) class of transcription factors and is involved in the specification of floral organ identity, establishment of floral meristem identity, suppression of floral meristem indeterminancy, and development of the ovule and seed coat. AP2 also has a role in controlling seed mass. Dominant negative all…
AP2_EREBP	gene_1#CSB10A_v1_contig_8183	141	192	141	193	PF00847.13	AP2	Domain	1	54	55	53.2	1.9e-14	1	CL0081	299	AT1G16060.1	1e-73	273	ARIA-INTERACTING DOUBLE AP2 DOMAIN PROTEIN (ADAP)	Encodes ADAP, an AP2-domain protein that interacts with ARIA. ADAP is a positive regulator of the ABA response and is also involved in regulating seedling growth.
AP2_EREBP	gene_7#CSB10A_v1_contig_3037	144	195	144	196	PF00847.13	AP2	Domain	1	54	55	53.2	1.9e-14	1	CL0081	351	AT1G16060.1	2e-78	289	ARIA-INTERACTING DOUBLE AP2 DOMAIN PROTEIN (ADAP)	Encodes ADAP, an AP2-domain protein that interacts with ARIA. ADAP is a positive regulator of the ABA response and is also involved in regulating seedling growth.
AP2_EREBP	gene_1#CSB10A_v1_contig_10609	261	312	261	313	PF00847.13	AP2	Domain	1	54	55	53.6	1.4e-14	1	CL0081	547	AT5G17430.1	3e-61	232	BABY BOOM (BBM)	Encodes an AP2-domain containing protein similar to ANT. Expressed in embryos and lateral root primordium.
AP2_EREBP	gene_2#CSB10A_v1_contig_4841	36	85	35	85	PF00847.13	AP2	Domain	2	55	55	40.2	2.1e-10	1	CL0081	204	AT4G25490.1	1e-29	125	C-REPEAT/DRE BINDING FACTOR 1 (CBF1)	Transcriptional activator that binds to the DRE/CRT regulatory element and induces COR (cold-regulated) gene expression increasing plant freezing tolerance. It encodes a member of the DREB subfamily A-1 of ERF/AP2 transcription factor family (CBF1). The protein contains one AP2 domain. There are six members in this subfamily, including CBF1, CBF2, and CBF3. This gene is involved in response to lo…
AP2_EREBP	gene_1#CSB10A_v1_contig_4381	67	117	67	118	PF00847.13	AP2	Domain	1	54	55	54.7	6.5e-15	1	CL0081	225	AT4G25470.1	1e-40	162	C-REPEAT/DRE BINDING FACTOR 2 (CBF2)	Encodes a member of the DREB subfamily A-1 of ERF/AP2 transcription factor family (CBF2). The protein contains one AP2 domain. There are six members in this subfamily, including CBF1, CBF2, and CBF3. This gene is involved in response to low temperature, abscisic acid, and circadian rhythm. Overexpressing this gene leads to increased freeze tolerance and induces the expression level of 85 cold-ind…
AP2_EREBP	gene_4#CSB10A_v1_contig_1925	51	101	51	102	PF00847.13	AP2	Domain	1	54	55	63.1	1.5e-17	1	CL0081	230	AT4G23750.1	1e-24	109	CYTOKININ RESPONSE FACTOR 2 (CRF2)	encodes a member of the ERF (ethylene response factor) subfamily B-5 of ERF/AP2 transcription factor family. The protein contains one AP2 domain. There are 7 members in this subfamily. Monopteros target gene.
AP2_EREBP	gene_1#CSB10A_v1_contig_6728	109	158	108	159	PF00847.13	AP2	Domain	2	54	55	60.5	9.4e-17	1	CL0081	290	AT4G23750.1	5e-42	167	CYTOKININ RESPONSE FACTOR 2 (CRF2)	encodes a member of the ERF (ethylene response factor) subfamily B-5 of ERF/AP2 transcription factor family. The protein contains one AP2 domain. There are 7 members in this subfamily. Monopteros target gene.
AP2_EREBP	gene_2#CSB10A_v1_contig_2062	58	108	58	109	PF00847.13	AP2	Domain	1	54	55	58.4	4.4e-16	1	CL0081	217	AT4G27950.1	1e-24	109	CYTOKININ RESPONSE FACTOR 4 (CRF4)	encodes a member of the ERF (ethylene response factor) subfamily B-5 of ERF/AP2 transcription factor family. The protein contains one AP2 domain. There are 7 members in this subfamily.
AP2_EREBP	gene_3#CSB10A_v1_contig_301	89	138	88	139	PF00847.13	AP2	Domain	2	54	55	60.5	9.5e-17	1	CL0081	276	AT4G27950.1	4e-29	124	CYTOKININ RESPONSE FACTOR 4 (CRF4)	encodes a member of the ERF (ethylene response factor) subfamily B-5 of ERF/AP2 transcription factor family. The protein contains one AP2 domain. There are 7 members in this subfamily.
AP2_EREBP	gene_1#CSB10A_v1_contig_9252	80	130	80	131	PF00847.13	AP2	Domain	1	54	55	59.9	1.5e-16	1	CL0081	302	AT4G27950.1	6e-35	144	CYTOKININ RESPONSE FACTOR 4 (CRF4)	encodes a member of the ERF (ethylene response factor) subfamily B-5 of ERF/AP2 transcription factor family. The protein contains one AP2 domain. There are 7 members in this subfamily.
AP2_EREBP	gene_7#CSB10A_v1_contig_2293	113	163	113	164	PF00847.13	AP2	Domain	1	54	55	59.4	2.2e-16	1	CL0081	318	AT4G27950.1	2e-35	145	CYTOKININ RESPONSE FACTOR 4 (CRF4)	encodes a member of the ERF (ethylene response factor) subfamily B-5 of ERF/AP2 transcription factor family. The protein contains one AP2 domain. There are 7 members in this subfamily.
AP2_EREBP	gene_7#CSB10A_v1_contig_353	2	51	2	52	PF00847.13	AP2	Domain	2	54	55	59.3	2.3e-16	1	CL0081	285	AT1G24590.1	1e-17	86.7	DORNROSCHEN-LIKE (DRNL)	Encodes a member of the ERF (ethylene response factor) subfamily B-1 of ERF/AP2 transcription factor family. The protein contains one AP2 domain. There are 15 members in this subfamily including ATERF-3, ATERF-4, ATERF-7, and LEAFY PETIOLE. This gene functions in the regeneration of shoots in tissue culture, probably through transcriptional regulation of CUC1. May also be involved in activation o…
AP2_EREBP	gene_1#CSB10A_v1_contig_6148	22	70	20	71	PF00847.13	AP2	Domain	3	54	55	50.9	9.8e-14	1	CL0081	189	AT5G67190.1	9e-41	162	DREB AND EAR MOTIF PROTEIN 2 (DEAR2)	encodes a member of the DREB subfamily A-5 of ERF/AP2 transcription factor family. The protein contains one AP2 domain. There are 16 members in this subfamily including RAP2.1, RAP2.9 and RAP2.10.
AP2_EREBP	gene_1#CSB10A_v1_contig_4910	12	61	11	62	PF00847.13	AP2	Domain	2	54	55	52	4.5e-14	1	CL0081	159	AT2G23340.1	5e-37	149	DREB AND EAR MOTIF PROTEIN 3 (DEAR3)	encodes a member of the DREB subfamily A-5 of ERF/AP2 transcription factor family. The protein contains one AP2 domain. There are 16 members in this subfamily including RAP2.1, RAP2.9 and RAP2.10.
AP2_EREBP	gene_1#CSB10A_v1_contig_74	202	252	202	253	PF00847.13	AP2	Domain	1	54	55	55.7	3.1e-15	1	CL0081	289	AT5G05410.1	5e-27	117	DRE-BINDING PROTEIN 2A (DREB2A)	Encodes a transcription factor that specifically binds to DRE/CRT cis elements (responsive to drought and low-temperature stress). Belongs to the DREB subfamily A-2 of ERF/AP2 transcription factor family (DREB2A). There are eight members in this subfamily including DREB2B. The protein contains one AP2 domain. Overexpression of transcriptional activation domain of DREB2A resulted in significant dr…
AP2_EREBP	gene_1#CSB10A_v1_contig_3550	380	428	378	429	PF00847.13	AP2	Domain	3	54	55	51.8	5.1e-14	1	CL0081	560	AT5G19820.1	6e-113	404	EMBRYO DEFECTIVE 2734 (emb2734)	embryo defective 2734 (emb2734); FUNCTIONS IN: lyase activity, binding; INVOLVED IN: embryonic development ending in seed dormancy; LOCATED IN: cell wall, phycobilisome; EXPRESSED IN: 23 plant structures; EXPRESSED DURING: 14 growth stages; CONTAINS InterPro DOMAIN/s: HEAT (InterPro:IPR000357), Armadillo-like helical (InterPro:IPR011989), Armadillo-type fold (InterPro:IPR016024); BEST Arabidopsis…
AP2_EREBP	gene_1#CSB10A_v1_contig_2129	2	51	2	52	PF00847.13	AP2	Domain	2	54	55	59.3	2.4e-16	1	CL0081	236	AT1G12980.1	2e-11	65.5	ENHANCER OF SHOOT REGENERATION 1 (ESR1)	Encodes an AP2/ERF protein, is expressed in a subdomain of meristem stem cells, in lateral organ anlagen, and transiently in the distal domain of organ primordia. It is a member of the ERF (ethylene response factor) subfamily B-1 of ERF/AP2 transcription factor family (ESR1). The protein contains one AP2 domain. There are 15 members in this subfamily including ATERF-3, ATERF-4, ATERF-7, and leafy…
AP2_EREBP	gene_2#CSB10A_v1_contig_4755	26	75	25	76	PF00847.13	AP2	Domain	2	54	55	57	1.2e-15	1	CL0081	895	AT3G20290.1	0	749	EPS15 HOMOLOGY DOMAIN 1 (ATEHD1)	Encodes AtEHD1, one of the Arabidopsis Eps15 homology domain proteins involved in endocytosis (AtEHD2, At4g05520).
AP2_EREBP	gene_1#CSB10A_v1_contig_15623	8	57	7	58	PF00847.13	AP2	Domain	2	54	55	64.2	7e-18	1	CL0081	100	AT1G28360.1	5e-27	115	ERF DOMAIN PROTEIN 12 (ERF12)	encodes a member of the ERF (ethylene response factor) subfamily B-1 of ERF/AP2 transcription factor family (ERF12). The protein contains one AP2 domain. There are 15 members in this subfamily including ATERF-3, ATERF-4, ATERF-7, and leafy petiole.
AP2_EREBP	gene_4#CSB10A_v1_contig_377	20	69	19	70	PF00847.13	AP2	Domain	2	54	55	61.7	4.2e-17	1	CL0081	209	AT5G44210.1	6e-25	110	ERF DOMAIN PROTEIN 9 (ERF9)	encodes a member of the ERF (ethylene response factor) subfamily B-1 of ERF/AP2 transcription factor family (ATERF-9). The protein contains one AP2 domain. There are 15 members in this subfamily including ATERF-3, ATERF-4, ATERF-7, and leafy petiole.
AP2_EREBP	gene_1#CSB10A_v1_contig_5711	26	75	25	76	PF00847.13	AP2	Domain	2	54	55	62	3.2e-17	1	CL0081	211	AT5G44210.1	2e-18	89	ERF DOMAIN PROTEIN 9 (ERF9)	encodes a member of the ERF (ethylene response factor) subfamily B-1 of ERF/AP2 transcription factor family (ATERF-9). The protein contains one AP2 domain. There are 15 members in this subfamily including ATERF-3, ATERF-4, ATERF-7, and leafy petiole.
AP2_EREBP	gene_1#CSB10A_v1_contig_393	21	70	20	71	PF00847.13	AP2	Domain	2	54	55	59.4	2.1e-16	1	CL0081	246	AT5G44210.1	5e-22	100	ERF DOMAIN PROTEIN 9 (ERF9)	encodes a member of the ERF (ethylene response factor) subfamily B-1 of ERF/AP2 transcription factor family (ATERF-9). The protein contains one AP2 domain. There are 15 members in this subfamily including ATERF-3, ATERF-4, ATERF-7, and leafy petiole.
AP2_EREBP	gene_8#CSB10A_v1_contig_1948	133	182	132	183	PF00847.13	AP2	Domain	2	54	55	65.6	2.4e-18	1	CL0081	338	AT5G50080.1	5e-23	104	ETHYLENE RESPONSE FACTOR 110 (ERF110)	encodes a member of the ERF (ethylene response factor) subfamily B-4 of ERF/AP2 transcription factor family. The protein contains one AP2 domain. There are 7 members in this subfamily.
AP2_EREBP	gene_1#CSB10A_v1_contig_4333	100	150	99	151	PF00847.13	AP2	Domain	2	54	55	58.3	4.7e-16	1	CL0081	194	AT3G23240.1	8e-25	109	ETHYLENE RESPONSE FACTOR 1 (ERF1)	encodes a member of the ERF (ethylene response factor) subfamily B-3 of ERF/AP2 transcription factor family (ERF1). The protein contains one AP2 domain. There are 18 members in this subfamily including ATERF-1, ATERF-2, AND ATERF-5. EREBP like protein that binds GCC box of ethylene regulated promoters such as basic chitinases. Constitutive expression of ERF1 phenocopies ethylene over production. …
AP2_EREBP	gene_1#CSB10A_v1_contig_13595	88	138	87	139	PF00847.13	AP2	Domain	2	54	55	59	2.9e-16	1	CL0081	228	AT3G23240.1	3e-41	164	ETHYLENE RESPONSE FACTOR 1 (ERF1)	encodes a member of the ERF (ethylene response factor) subfamily B-3 of ERF/AP2 transcription factor family (ERF1). The protein contains one AP2 domain. There are 18 members in this subfamily including ATERF-1, ATERF-2, AND ATERF-5. EREBP like protein that binds GCC box of ethylene regulated promoters such as basic chitinases. Constitutive expression of ERF1 phenocopies ethylene over production. …
AP2_EREBP	gene_1#CSB10A_v1_contig_5517	86	136	84	136	PF00847.13	AP2	Domain	3	55	55	56.1	2.3e-15	1	CL0081	228	AT3G23240.1	3e-50	194	ETHYLENE RESPONSE FACTOR 1 (ERF1)	encodes a member of the ERF (ethylene response factor) subfamily B-3 of ERF/AP2 transcription factor family (ERF1). The protein contains one AP2 domain. There are 18 members in this subfamily including ATERF-1, ATERF-2, AND ATERF-5. EREBP like protein that binds GCC box of ethylene regulated promoters such as basic chitinases. Constitutive expression of ERF1 phenocopies ethylene over production. …
AP2_EREBP	gene_1#CSB10A_v1_contig_6838	84	134	83	135	PF00847.13	AP2	Domain	2	54	55	56.5	1.7e-15	1	CL0081	287	AT3G23240.1	9e-35	143	ETHYLENE RESPONSE FACTOR 1 (ERF1)	encodes a member of the ERF (ethylene response factor) subfamily B-3 of ERF/AP2 transcription factor family (ERF1). The protein contains one AP2 domain. There are 18 members in this subfamily including ATERF-1, ATERF-2, AND ATERF-5. EREBP like protein that binds GCC box of ethylene regulated promoters such as basic chitinases. Constitutive expression of ERF1 phenocopies ethylene over production. …
AP2_EREBP	gene_4#CSB10A_v1_contig_3371	140	190	139	191	PF00847.13	AP2	Domain	2	54	55	60.6	9e-17	1	CL0081	279	AT4G17500.1	3e-53	204	ETHYLENE RESPONSIVE ELEMENT BINDING FACTOR 1 (ATERF-1)	Encodes a member of the ERF (ethylene response factor) subfamily B-3 of ERF/AP2 transcription factor family (ATERF-1). The protein contains one AP2 domain. There are 18 members in this subfamily including ATERF-1, ATERF-2, AND ATERF-5.
AP2_EREBP	gene_8#CSB10A_v1_contig_562	24	73	23	74	PF00847.13	AP2	Domain	2	54	55	65.9	2e-18	1	CL0081	214	AT1G50640.1	2e-23	105	ETHYLENE RESPONSIVE ELEMENT BINDING FACTOR 3 (ERF3)	encodes a member of the ERF (ethylene response factor) subfamily B-1 of ERF/AP2 transcription factor family (ATERF-3). The protein contains one AP2 domain. There are 15 members in this subfamily including ATERF-3, ATERF-4, ATERF-7, and leafy petiole.
AP2_EREBP	gene_8#CSB10A_v1_contig_2831	19	68	19	69	PF00847.13	AP2	Domain	2	54	55	61.8	3.9e-17	1	CL0081	193	AT3G15210.1	3e-18	87.8	ETHYLENE RESPONSIVE ELEMENT BINDING FACTOR 4 (ERF4)	Encodes a member of the ERF (ethylene response factor) subfamily B-1 of ERF/AP2 transcription factor family (ATERF-4). The protein contains one AP2 domain. Acts as a negative regulator of JA-responsive defense gene expression and resistance to the necrotrophic fungal pathogen Fusarium oxysporum and antagonizes JA inhibition of root elongation.
AP2_EREBP	gene_1#CSB10A_v1_contig_8276	30	79	30	80	PF00847.13	AP2	Domain	2	54	55	62.4	2.4e-17	1	CL0081	219	AT3G15210.1	9e-22	99.8	ETHYLENE RESPONSIVE ELEMENT BINDING FACTOR 4 (ERF4)	Encodes a member of the ERF (ethylene response factor) subfamily B-1 of ERF/AP2 transcription factor family (ATERF-4). The protein contains one AP2 domain. Acts as a negative regulator of JA-responsive defense gene expression and resistance to the necrotrophic fungal pathogen Fusarium oxysporum and antagonizes JA inhibition of root elongation.
AP2_EREBP	gene_2#CSB10A_v1_contig_3371	193	243	192	244	PF00847.13	AP2	Domain	2	54	55	59.9	1.5e-16	1	CL0081	306	AT4G17490.1	4e-37	151	ETHYLENE RESPONSIVE ELEMENT BINDING FACTOR 6 (ATERF6)	Encodes a member of the ERF (ethylene response factor) subfamily B-3 of ERF/AP2 transcription factor family (ATERF-6). The protein contains one AP2 domain. There are 18 members in this subfamily including ATERF-1, ATERF-2, AND ATERF-5.
AP2_EREBP	gene_4#CSB10A_v1_contig_314	48	98	47	99	PF00847.13	AP2	Domain	2	54	55	58.7	3.6e-16	1	CL0081	144	AT2G44840.1	1e-22	101	ETHYLENE-RESPONSIVE ELEMENT BINDING FACTOR 13 (ERF13)	encodes a member of the ERF (ethylene response factor) subfamily B-3 of ERF/AP2 transcription factor family. The protein contains one AP2 domain. There are 18 members in this subfamily including ATERF-1, ATERF-2, AND ATERF-5.
AP2_EREBP	gene_3#CSB10A_v1_contig_314	90	141	89	141	PF00847.13	AP2	Domain	2	55	55	58.9	3.1e-16	1	CL0081	157	AT2G44840.1	4e-24	106	ETHYLENE-RESPONSIVE ELEMENT BINDING FACTOR 13 (ERF13)	encodes a member of the ERF (ethylene response factor) subfamily B-3 of ERF/AP2 transcription factor family. The protein contains one AP2 domain. There are 18 members in this subfamily including ATERF-1, ATERF-2, AND ATERF-5.
AP2_EREBP	gene_10#CSB10A_v1_contig_2556	91	141	91	142	PF00847.13	AP2	Domain	1	54	55	66.2	1.6e-18	1	CL0081	223	AT3G16770.1	8e-25	110	ETHYLENE-RESPONSIVE ELEMENT BINDING PROTEIN (ATEBP)	Encodes a member of the ERF (ethylene response factor) subfamily B-2 of the plant specific ERF/AP2 transcription factor family (RAP2.3). The protein contains one AP2 domain. There are 5 members in this subfamily including RAP2.2 AND RAP2.12.It is localized to the nucleus and acts as a transcriptional activator through the GCC-box. It has been identified as a suppressor of Bax-induced cell death b…
AP2_EREBP	gene_1#CSB10A_v1_contig_10495	72	121	70	121	PF00847.13	AP2	Domain	3	55	55	66.2	1.6e-18	1	CL0081	231	AT3G16770.1	1e-34	142	ETHYLENE-RESPONSIVE ELEMENT BINDING PROTEIN (ATEBP)	Encodes a member of the ERF (ethylene response factor) subfamily B-2 of the plant specific ERF/AP2 transcription factor family (RAP2.3). The protein contains one AP2 domain. There are 5 members in this subfamily including RAP2.2 AND RAP2.12.It is localized to the nucleus and acts as a transcriptional activator through the GCC-box. It has been identified as a suppressor of Bax-induced cell death b…
AP2_EREBP	gene_3#CSB10A_v1_contig_795	67	115	65	116	PF00847.13	AP2	Domain	3	54	55	57.9	6.4e-16	1	CL0081	272	AT3G16770.1	2e-30	129	ETHYLENE-RESPONSIVE ELEMENT BINDING PROTEIN (ATEBP)	Encodes a member of the ERF (ethylene response factor) subfamily B-2 of the plant specific ERF/AP2 transcription factor family (RAP2.3). The protein contains one AP2 domain. There are 5 members in this subfamily including RAP2.2 AND RAP2.12.It is localized to the nucleus and acts as a transcriptional activator through the GCC-box. It has been identified as a suppressor of Bax-induced cell death b…
AP2_EREBP	gene_1#CSB10A_v1_contig_4841	9	59	9	60	PF00847.13	AP2	Domain	1	54	55	56	2.4e-15	1	CL0081	183	AT2G36450.1	1e-36	149	HARDY (HRD)	encodes a member of the DREB subfamily A-4 of ERF/AP2 transcription factor family. The protein contains one AP2 domain. There are 17 members in this subfamily including TINY. Ectopic overexpression of HRD increases the density of the root network and improves water and salt stress tolerance in Arabidopsis. Overexpression of HRD in rice causes an increase in plant biomass and drought resistance.
AP2_EREBP	gene_3#CSB10A_v1_contig_4347	16	66	16	67	PF00847.13	AP2	Domain	1	54	55	56.7	1.5e-15	1	CL0081	191	AT2G36450.1	2e-28	121	HARDY (HRD)	encodes a member of the DREB subfamily A-4 of ERF/AP2 transcription factor family. The protein contains one AP2 domain. There are 17 members in this subfamily including TINY. Ectopic overexpression of HRD increases the density of the root network and improves water and salt stress tolerance in Arabidopsis. Overexpression of HRD in rice causes an increase in plant biomass and drought resistance.
AP2_EREBP	gene_1#CSB10A_v1_contig_6049	149	198	147	199	PF00847.13	AP2	Domain	3	54	55	49.2	3.2e-13	1	CL0081	422	AT1G51190.1	1e-136	482	PLETHORA 2 (PLT2)	Encodes a member of the AINTEGUMENTA-like (AIL) subclass of the AP2/EREBP family of transcription factors and is essential for quiescent center (QC) specification and stem cell activity. It is a key effector for establishment of the stem cell niche during embryonic pattern formation. It is transcribed in response to auxin accumulation and is dependent on auxin response transcription factors.
AP2_EREBP	gene_1#CSB10A_v1_contig_14114	22	71	21	72	PF00847.13	AP2	Domain	2	54	55	55.4	3.9e-15	1	CL0081	142	AT1G46768.1	6e-42	165	RELATED TO AP2 1 (RAP2.1)	encodes a member of the DREB subfamily A-5 of ERF/AP2 transcription factor family (RAP2.1). The protein contains one AP2 domain. There are 16 members in this subfamily including RAP2.9 and RAP2.10.
AP2_EREBP	gene_1#CSB10A_v1_contig_232	21	69	19	70	PF00847.13	AP2	Domain	3	54	55	45	7e-12	1	CL0081	199	AT5G19790.1	3e-11	64.7	RELATED TO AP2 11 (RAP2.11)	encodes a member of the ERF (ethylene response factor) subfamily B-6 of ERF/AP2 transcription factor family (RAP2.11). The protein contains one AP2 domain. There are 12 members in this subfamily including RAP2.11.
AP2_EREBP	gene_2#CSB10A_v1_contig_2838	17	66	16	67	PF00847.13	AP2	Domain	2	54	55	58.5	4e-16	1	CL0081	213	AT5G19790.1	2e-15	79	RELATED TO AP2 11 (RAP2.11)	encodes a member of the ERF (ethylene response factor) subfamily B-6 of ERF/AP2 transcription factor family (RAP2.11). The protein contains one AP2 domain. There are 12 members in this subfamily including RAP2.11.
AP2_EREBP	gene_1#CSB10A_v1_contig_10302	36	85	35	86	PF00847.13	AP2	Domain	2	54	55	57.1	1.1e-15	1	CL0081	241	AT5G19790.1	7e-21	97.1	RELATED TO AP2 11 (RAP2.11)	encodes a member of the ERF (ethylene response factor) subfamily B-6 of ERF/AP2 transcription factor family (RAP2.11). The protein contains one AP2 domain. There are 12 members in this subfamily including RAP2.11.
AP2_EREBP	gene_1#CSB10A_v1_contig_598	48	97	47	98	PF00847.13	AP2	Domain	2	54	55	59.1	2.7e-16	1	CL0081	293	AT5G19790.1	4e-19	91.7	RELATED TO AP2 11 (RAP2.11)	encodes a member of the ERF (ethylene response factor) subfamily B-6 of ERF/AP2 transcription factor family (RAP2.11). The protein contains one AP2 domain. There are 12 members in this subfamily including RAP2.11.
AP2_EREBP	gene_2#CSB10A_v1_contig_4126	131	179	129	180	PF00847.13	AP2	Domain	3	54	55	63.8	9.2e-18	1	CL0081	332	AT1G78080.1	4e-56	214	RELATED TO AP2 4 (RAP2.4)	Encodes a member of the DREB subfamily A-6 of ERF/AP2 transcription factor family (RAP2.4). The protein contains one AP2 domain. Role in mediating light and ethylene signaling.
AP2_EREBP	gene_2#CSB10A_v1_contig_3092	127	175	125	176	PF00847.13	AP2	Domain	3	54	55	63.8	9e-18	1	CL0081	338	AT1G78080.1	2e-47	186	RELATED TO AP2 4 (RAP2.4)	Encodes a member of the DREB subfamily A-6 of ERF/AP2 transcription factor family (RAP2.4). The protein contains one AP2 domain. Role in mediating light and ethylene signaling.
AP2_EREBP	gene_8#CSB10A_v1_contig_1029	12	61	11	62	PF00847.13	AP2	Domain	2	54	55	64	7.7e-18	1	CL0081	144	AT5G13330.1	2e-24	107	RELATED TO AP2 6L (Rap2.6L)	encodes a member of the ERF (ethylene response factor) subfamily B-4 of ERF/AP2 transcription factor family. The protein contains one AP2 domain. There are 7 members in this subfamily.
AP2_EREBP	gene_2#CSB10A_v1_contig_3456	156	205	156	206	PF00847.13	AP2	Domain	1	54	55	53.1	2e-14	1	CL0081	487	AT2G28550.1	6e-93	337	RELATED TO AP2.7 (RAP2.7)	RELATED TO AP2.7 (RAP2.7); FUNCTIONS IN: transcription factor activity, DNA binding; INVOLVED IN: organ morphogenesis, regulation of transcription, DNA-dependent, vegetative to reproductive phase transition; LOCATED IN: nucleus; EXPRESSED IN: 15 plant structures; EXPRESSED DURING: 9 growth stages; CONTAINS InterPro DOMAIN/s: DNA-binding, integrase-type (InterPro:IPR016177), Pathogenesis-related t…
AP2_EREBP	gene_3#CSB10A_v1_contig_789	6	56	6	57	PF00847.13	AP2	Domain	1	54	55	59.6	1.8e-16	1	CL0081	190	AT1G15360.1	4e-39	157	SHINE 1 (SHN1)	Encodes a member of the ERF (ethylene response factor) subfamily B-6 of ERF/AP2 transcription factor family. The protein contains one AP2 domain. There are 12 members in this subfamily including RAP2.11. This gene is involved in wax biosynthesis. Over-expression of the gene results in glossy leaf phenotype and increased drought tolerance. Two closely related genes, AT5G25390 and AT5G11190 have si…
AP2_EREBP	gene_1#CSB10A_v1_contig_4565	5	53	5	56	PF00847.13	AP2	Domain	1	52	55	58.4	4.4e-16	1	CL0081	220	AT1G15360.1	7e-49	189	SHINE 1 (SHN1)	Encodes a member of the ERF (ethylene response factor) subfamily B-6 of ERF/AP2 transcription factor family. The protein contains one AP2 domain. There are 12 members in this subfamily including RAP2.11. This gene is involved in wax biosynthesis. Over-expression of the gene results in glossy leaf phenotype and increased drought tolerance. Two closely related genes, AT5G25390 and AT5G11190 have si…
AP2_EREBP	gene_6#CSB10A_v1_contig_3287	5	51	5	56	PF00847.13	AP2	Domain	1	50	55	57.8	6.6e-16	1	CL0081	223	AT1G15360.1	2e-45	178	SHINE 1 (SHN1)	Encodes a member of the ERF (ethylene response factor) subfamily B-6 of ERF/AP2 transcription factor family. The protein contains one AP2 domain. There are 12 members in this subfamily including RAP2.11. This gene is involved in wax biosynthesis. Over-expression of the gene results in glossy leaf phenotype and increased drought tolerance. Two closely related genes, AT5G25390 and AT5G11190 have si…
AP2_EREBP	gene_1#CSB10A_v1_contig_2491	89	130	81	131	PF00847.13	AP2	Domain	13	54	55	35.6	6e-09	1	CL0081	241	AT5G11190.1	2e-33	139	SHINE3 (SHN3)	encodes a member of the ERF (ethylene response factor) subfamily B-6 of ERF/AP2 transcription factor family. The protein contains one AP2 domain. There are 12 members in this subfamily including RAP2.11.
AP2_EREBP	gene_2#CSB10A_v1_contig_615	18	67	17	68	PF00847.13	AP2	Domain	2	54	55	52.1	4.1e-14	1	CL0081	163	AT5G25810.1	2e-23	104	TINY (tny)	encodes a member of the DREB subfamily A-4 of ERF/AP2 transcription factor family (TINY). The protein contains one AP2 domain. There are 17 members in this subfamily including TINY. Ectopic or overexpression of this gene in a Ds tagged line has reduced cell expansion. The expression of this gene is induced by ethylene and light and appears to stimulate cytokinin biosynthesis.
AP2_EREBP	gene_1#CSB10A_v1_contig_7310	33	82	32	83	PF00847.13	AP2	Domain	2	54	55	58.3	4.7e-16	1	CL0081	201	AT5G25810.1	6e-39	156	TINY (tny)	encodes a member of the DREB subfamily A-4 of ERF/AP2 transcription factor family (TINY). The protein contains one AP2 domain. There are 17 members in this subfamily including TINY. Ectopic or overexpression of this gene in a Ds tagged line has reduced cell expansion. The expression of this gene is induced by ethylene and light and appears to stimulate cytokinin biosynthesis.
AP2_EREBP	gene_1#CSB10A_v1_contig_8304	2	44	1	45	PF00847.13	AP2	Domain	10	54	55	44.7	8.6e-12	1	CL0081	182	AT5G11590.1	3e-35	144	TINY2 (TINY2)	encodes a member of the DREB subfamily A-4 of ERF/AP2 transcription factor family. The protein contains one AP2 domain. There are 17 members in this subfamily including TINY.
AP2_EREBP	gene_1#CSB10A_v1_contig_7399	33	83	33	84	PF00847.13	AP2	Domain	1	54	55	61.2	6.1e-17	1	CL0081	201	AT5G11590.1	1e-36	149	TINY2 (TINY2)	encodes a member of the DREB subfamily A-4 of ERF/AP2 transcription factor family. The protein contains one AP2 domain. There are 17 members in this subfamily including TINY.
AP2_EREBP	gene_1#CSB10A_v1_contig_2217	55	105	55	106	PF00847.13	AP2	Domain	1	54	55	54.1	9.9e-15	1	CL0081	206	AT5G11590.1	2e-45	177	TINY2 (TINY2)	encodes a member of the DREB subfamily A-4 of ERF/AP2 transcription factor family. The protein contains one AP2 domain. There are 17 members in this subfamily including TINY.
AP2_EREBP	gene_2#CSB10A_v1_contig_3604	54	104	54	105	PF00847.13	AP2	Domain	1	54	55	53.5	1.5e-14	1	CL0081	252	AT5G11590.1	2e-30	128	TINY2 (TINY2)	encodes a member of the DREB subfamily A-4 of ERF/AP2 transcription factor family. The protein contains one AP2 domain. There are 17 members in this subfamily including TINY.
AP2_EREBP	gene_5#CSB10A_v1_contig_84	334	383	333	384	PF00847.13	AP2	Domain	2	54	55	60.8	8.1e-17	1	CL0081	435	AT4G27960.2	3e-55	212	UBIQUITIN CONJUGATING ENZYME 9 (UBC9)	ubiquitin conjugating enzyme
AP2_EREBP	gene_1#CSB10A_v1_contig_6034	119	171	119	171	PF00847.13	AP2	Domain	1	55	55	54.4	7.7e-15	1	CL0081	294	AT3G54320.1	4e-68	254	WRINKLED 1 (WRI1)	WRINKLED1 encodes transcription factor of the AP2/ERWEBP class. Protein has two plant-specific (AP2/EREB) DNA-binding domains and is involved in the control of storage compound biosynthesis in Arabidopsis. Mutants have wrinkled seed phenotype, due to a defect in the incorporation of sucrose and glucose into triacylglycerols. Transgenic sGsL plants (21-day-old) grown on 6% sucrose for 24 hours had…
AP2_EREBP	gene_4#CSB10A_v1_contig_4070	169	220	169	221	PF00847.13	AP2	Domain	1	54	55	54.4	8e-15	1	CL0081	394	AT3G54320.1	8e-74	273	WRINKLED 1 (WRI1)	WRINKLED1 encodes transcription factor of the AP2/ERWEBP class. Protein has two plant-specific (AP2/EREB) DNA-binding domains and is involved in the control of storage compound biosynthesis in Arabidopsis. Mutants have wrinkled seed phenotype, due to a defect in the incorporation of sucrose and glucose into triacylglycerols. Transgenic sGsL plants (21-day-old) grown on 6% sucrose for 24 hours had…
bZIP	gene_1#CSB10A_v1_contig_10616	97	138	94	143	PF00170.14	bZIP_1	Family	4	45	64	37.1	1.7e-09	1	CL0018	144	AT5G06839.2	6e-23	102		bZIP family transcription factor; FUNCTIONS IN: transcription factor activity, DNA binding; INVOLVED IN: signal transduction, protein amino acid phosphorylation, regulation of transcription, DNA-dependent; LOCATED IN: nucleus; EXPRESSED IN: leaf whorl, flower, root, seed; EXPRESSED DURING: 4 anthesis, petal differentiation and expansion stage, E expanded cotyledon stage; CONTAINS InterPro DOMAIN/…
bZIP	gene_1#CSB10A_v1_contig_7158	142	192	140	196	PF00170.14	bZIP_1	Family	5	55	64	33.3	2.6e-08	1	CL0018	223	AT2G40620.1	2e-60	228		bZIP transcription factor family protein; FUNCTIONS IN: transcription factor activity, DNA binding; INVOLVED IN: regulation of transcription, DNA-dependent; LOCATED IN: nucleus; EXPRESSED IN: 24 plant structures; EXPRESSED DURING: 15 growth stages; CONTAINS InterPro DOMAIN/s: Basic-leucine zipper (bZIP) transcription factor (InterPro:IPR004827), bZIP transcription factor, bZIP-1 (InterPro:IPR0116…
bZIP	gene_1#CSB10A_v1_contig_1906	153	214	151	215	PF00170.14	bZIP_1	Family	3	63	64	45.1	5.5e-12	1	CL0018	235	AT5G44080.1	5e-42	167		bZIP transcription factor family protein; FUNCTIONS IN: transcription factor activity; INVOLVED IN: regulation of transcription, DNA-dependent; LOCATED IN: nucleus, chloroplast; EXPRESSED IN: 24 plant structures; EXPRESSED DURING: 13 growth stages; CONTAINS InterPro DOMAIN/s: Basic-leucine zipper (bZIP) transcription factor (InterPro:IPR004827), bZIP transcription factor, bZIP-1 (InterPro:IPR0116…
bZIP	gene_2#CSB10A_v1_contig_1764	243	281	233	283	PF00170.14	bZIP_1	Family	17	55	64	27.1	2.4e-06	1	CL0018	329	AT1G58110.1	4e-76	281		bZIP family transcription factor; FUNCTIONS IN: transcription factor activity, sequence-specific DNA binding, DNA binding; INVOLVED IN: regulation of transcription, DNA-dependent; LOCATED IN: cellular_component unknown; EXPRESSED IN: 23 plant structures; EXPRESSED DURING: 13 growth stages; CONTAINS InterPro DOMAIN/s: Basic-leucine zipper (bZIP) transcription factor (InterPro:IPR004827); BEST Arab…
bZIP	gene_3#CSB10A_v1_contig_3617	169	199	166	212	PF00170.14	bZIP_1	Family	4	34	64	34.9	8.7e-09	1	CL0018	445	AT1G08320.1	5e-114	407		bZIP family transcription factor; FUNCTIONS IN: transcription factor activity, DNA binding; INVOLVED IN: regulation of transcription, DNA-dependent; LOCATED IN: nucleus; EXPRESSED IN: 9 plant structures; EXPRESSED DURING: 6 growth stages; CONTAINS InterPro DOMAIN/s: Basic-leucine zipper (bZIP) transcription factor (InterPro:IPR004827), bZIP transcription factor, bZIP-1 (InterPro:IPR011616); BEST …
bZIP	gene_2#CSB10A_v1_contig_1334	187	231	184	235	PF00170.14	bZIP_1	Family	4	48	64	42.1	4.7e-11	1	CL0018	523	AT5G44080.1	8e-23	105		bZIP transcription factor family protein; FUNCTIONS IN: transcription factor activity; INVOLVED IN: regulation of transcription, DNA-dependent; LOCATED IN: nucleus, chloroplast; EXPRESSED IN: 24 plant structures; EXPRESSED DURING: 13 growth stages; CONTAINS InterPro DOMAIN/s: Basic-leucine zipper (bZIP) transcription factor (InterPro:IPR004827), bZIP transcription factor, bZIP-1 (InterPro:IPR0116…
bZIP	gene_5#CSB10A_v1_contig_2921	231	293	231	294	PF00170.14	bZIP_1	Family	1	63	64	68.5	2.7e-19	1	CL0018	839	AT1G32160.1	2e-131	466		unknown protein; FUNCTIONS IN: molecular_function unknown; INVOLVED IN: biological_process unknown; LOCATED IN: chloroplast; EXPRESSED IN: 22 plant structures; EXPRESSED DURING: 13 growth stages; CONTAINS InterPro DOMAIN/s: Protein of unknown function DUF760 (InterPro:IPR008479); BEST Arabidopsis thaliana protein match is: unknown protein (TAIR:AT3G17800.2); Has 83 Blast hits to 83 proteins in 18…
bZIP	gene_1#CSB10A_v1_contig_2633	213	263	212	271	PF00170.14	bZIP_1	Family	5	55	64	41.5	7.2e-11	1	CL0018	1080	AT5G22470.1	0	1163		NAD+ ADP-ribosyltransferase; FUNCTIONS IN: NAD+ ADP-ribosyltransferase activity; INVOLVED IN: protein amino acid ADP-ribosylation; LOCATED IN: intracellular, nucleus; CONTAINS InterPro DOMAIN/s: WGR (InterPro:IPR008893), Poly(ADP-ribose) polymerase, regulatory region (InterPro:IPR004102), PADR1 (InterPro:IPR012982), Poly(ADP-ribose) polymerase, catalytic region (InterPro:IPR012317), BRCT (InterPr…
bZIP	gene_3#CSB10A_v1_contig_4087	46	1093	1042	1105	PF00170.14	bZIP_1	Family	5	52	64	30.2	2.6e-07	1	CL0018	1245	AT2G40620.1	3e-76	284		bZIP transcription factor family protein; FUNCTIONS IN: transcription factor activity, DNA binding; INVOLVED IN: regulation of transcription, DNA-dependent; LOCATED IN: nucleus; EXPRESSED IN: 24 plant structures; EXPRESSED DURING: 15 growth stages; CONTAINS InterPro DOMAIN/s: Basic-leucine zipper (bZIP) transcription factor (InterPro:IPR004827), bZIP transcription factor, bZIP-1 (InterPro:IPR0116…
bZIP	gene_1#CSB10A_v1_contig_4769	268	329	267	330	PF00170.14	bZIP_1	Family	2	63	64	40.9	1.1e-10	1	CL0018	768	AT2G40950.1	2e-132	469	(BZIP17)	bZIP17 appears to regulate transcription as part of a salt and osmotic stress response. zip17 mutants show enhanced inhibition of primary root elongation in response to NaCl. Several salt-responsive genes, such as ATHB-7 show a reduced transcriptional response to a salt treatment in zip17 mutant seedlings. myc:bZIP17 undergoes proteolytic processing in salt-treated wild type seedlings, but not in…
bZIP	gene_2#CSB10A_v1_contig_3406	116	172	113	174	PF00170.14	bZIP_1	Family	6	62	64	35.2	7e-09	1	CL0018	311	AT2G42380.2	7e-19	90.9	(BZIP34)	Encodes a member of the BZIP family of transcription factors. Forms heterodimers with the related protein AtbZIP61. Binds to G-boxes in vitro and is localized to the nucleus in onion epidermal cells.
bZIP	gene_1#CSB10A_v1_contig_3075	87	132	85	146	PF00170.14	bZIP_1	Family	5	50	64	35.8	4.4e-09	1	CL0018	222	AT3G58120.1	9e-52	199	(BZIP61)	Encodes a member of the BZIP family of transcription factors. Forms heterodimers with the related protein AtbZIP34. Binds to G-boxes in vitro and is localized to the nucleus in onion epidermal cells.
bZIP	gene_2#CSB10A_v1_contig_5135	199	254	197	260	PF00170.14	bZIP_1	Family	3	58	64	53.1	1.7e-14	1	CL0018	378	AT5G28770.2	4e-58	221	(BZO2H3)	bZIP protein BZO2H3 mRNA, partial cds
bZIP	gene_15#CSB10A_v1_contig_693	233	291	231	294	PF00170.14	bZIP_1	Family	3	61	64	50.2	1.4e-13	1	CL0018	434	AT5G28770.2	3e-58	222	(BZO2H3)	bZIP protein BZO2H3 mRNA, partial cds
bZIP	gene_1#CSB10A_v1_contig_10266	64	105	61	111	PF00170.14	bZIP_1	Family	4	45	64	35.7	4.7e-09	1	CL0018	152	AT5G65210.2	1e-40	161	(TGA1)	TGA1; FUNCTIONS IN: transcription factor activity, calmodulin binding, DNA binding; INVOLVED IN: defense response to bacterium; LOCATED IN: nucleus; EXPRESSED IN: 17 plant structures; EXPRESSED DURING: 7 growth stages; CONTAINS InterPro DOMAIN/s: Basic-leucine zipper (bZIP) transcription factor (InterPro:IPR004827), bZIP transcription factor, bZIP-1 (InterPro:IPR011616); BEST Arabidopsis thaliana…
bZIP	gene_1#CSB10A_v1_contig_4670	359	410	357	412	PF00170.14	bZIP_1	Family	5	56	64	43.9	1.3e-11	1	CL0018	460	AT2G36270.1	4e-82	301	ABA INSENSITIVE 5 (ABI5)	Encodes a member of the basic leucine zipper transcription factor family, involved in ABA signalling during seed maturation and germination. The Arabidopsis abscisic acid (ABA)-insensitive abi5 mutants have pleiotropic defects in ABA response, including decreased sensitivity to ABA inhibition of germination and altered expression of some ABA-regulated genes. Comparison of seed and ABA-inducible v…
bZIP	gene_7#CSB10A_v1_contig_3092	185	228	180	236	PF00170.14	bZIP_1	Family	5	48	64	43.4	1.9e-11	1	CL0018	265	AT3G56850.1	6e-15	77.8	ABA-RESPONSIVE ELEMENT BINDING PROTEIN 3 (AREB3)	Encodes an ABA-responsive element binding protein with a bZIP domain. Located in the nucleus and expressed in the embryo during seed maturation.
bZIP	gene_1#CSB10A_v1_contig_7648	251	300	247	304	PF00170.14	bZIP_1	Family	5	55	64	49.8	1.9e-13	1	CL0018	321	AT3G56850.1	7e-65	243	ABA-RESPONSIVE ELEMENT BINDING PROTEIN 3 (AREB3)	Encodes an ABA-responsive element binding protein with a bZIP domain. Located in the nucleus and expressed in the embryo during seed maturation.
bZIP	gene_2#CSB10A_v1_contig_11683	1	47	1	50	PF00170.14	bZIP_1	Family	10	56	64	45.8	3.3e-12	1	CL0018	55	AT4G34000.1	3e-11	63.2	ABSCISIC ACID RESPONSIVE ELEMENTS-BINDING FACTOR 3 (ABF3)	Encodes an ABA-responsive element-binding protein with similarity to transcription factors that is expressed in response to stress and abscisic acid.
bZIP	gene_1#CSB10A_v1_contig_12832	1	48	1	55	PF00170.14	bZIP_1	Family	10	57	64	45.9	3.2e-12	1	CL0018	109	AT4G34000.1	1e-18	87.8	ABSCISIC ACID RESPONSIVE ELEMENTS-BINDING FACTOR 3 (ABF3)	Encodes an ABA-responsive element-binding protein with similarity to transcription factors that is expressed in response to stress and abscisic acid.
bZIP	gene_8#CSB10A_v1_contig_1773	331	381	329	390	PF00170.14	bZIP_1	Family	5	55	64	43.3	2e-11	1	CL0018	409	AT4G34000.1	6e-80	294	ABSCISIC ACID RESPONSIVE ELEMENTS-BINDING FACTOR 3 (ABF3)	Encodes an ABA-responsive element-binding protein with similarity to transcription factors that is expressed in response to stress and abscisic acid.
bZIP	gene_2#CSB10A_v1_contig_4272	70	117	66	128	PF00170.14	bZIP_1	Family	5	52	64	39.6	3e-10	1	CL0018	153	AT1G59530.1	3e-13	70.5	ARABIDOPSIS THALIANA BASIC LEUCINE-ZIPPER 4 (ATBZIP4)	ARABIDOPSIS THALIANA BASIC LEUCINE-ZIPPER 4 (ATBZIP4); FUNCTIONS IN: transcription factor activity, DNA binding; INVOLVED IN: regulation of transcription, DNA-dependent; LOCATED IN: nucleus; CONTAINS InterPro DOMAIN/s: Basic-leucine zipper (bZIP) transcription factor (InterPro:IPR004827), bZIP transcription factor, bZIP-1 (InterPro:IPR011616); BEST Arabidopsis thaliana protein match is: AtbZIP7 (…
bZIP	gene_1#CSB10A_v1_contig_165	78	127	76	134	PF00170.14	bZIP_1	Family	5	54	64	47.7	8.3e-13	1	CL0018	161	AT3G30530.1	4e-40	160	ARABIDOPSIS THALIANA BASIC LEUCINE-ZIPPER 42 (ATBZIP42)	ARABIDOPSIS THALIANA BASIC LEUCINE-ZIPPER 42 (ATBZIP42); FUNCTIONS IN: transcription factor activity, protein heterodimerization activity, protein homodimerization activity, DNA binding; INVOLVED IN: regulation of transcription, DNA-dependent; LOCATED IN: nucleus; EXPRESSED IN: inflorescence meristem, flower; EXPRESSED DURING: petal differentiation and expansion stage; CONTAINS InterPro DOMAIN/s:…
bZIP	gene_4#CSB10A_v1_contig_606	80	135	78	138	PF00170.14	bZIP_1	Family	5	60	64	48.5	4.9e-13	1	CL0018	178	AT3G30530.1	4e-41	163	ARABIDOPSIS THALIANA BASIC LEUCINE-ZIPPER 42 (ATBZIP42)	ARABIDOPSIS THALIANA BASIC LEUCINE-ZIPPER 42 (ATBZIP42); FUNCTIONS IN: transcription factor activity, protein heterodimerization activity, protein homodimerization activity, DNA binding; INVOLVED IN: regulation of transcription, DNA-dependent; LOCATED IN: nucleus; EXPRESSED IN: inflorescence meristem, flower; EXPRESSED DURING: petal differentiation and expansion stage; CONTAINS InterPro DOMAIN/s:…
bZIP	gene_6#CSB10A_v1_contig_333	159	216	157	217	PF00170.14	bZIP_1	Family	5	62	64	47.6	9.4e-13	1	CL0018	276	AT3G30530.1	1e-32	136	ARABIDOPSIS THALIANA BASIC LEUCINE-ZIPPER 42 (ATBZIP42)	ARABIDOPSIS THALIANA BASIC LEUCINE-ZIPPER 42 (ATBZIP42); FUNCTIONS IN: transcription factor activity, protein heterodimerization activity, protein homodimerization activity, DNA binding; INVOLVED IN: regulation of transcription, DNA-dependent; LOCATED IN: nucleus; EXPRESSED IN: inflorescence meristem, flower; EXPRESSED DURING: petal differentiation and expansion stage; CONTAINS InterPro DOMAIN/s:…
bZIP	gene_1#CSB10A_v1_contig_5891	25	83	23	84	PF00170.14	bZIP_1	Family	5	63	64	42	5.1e-11	1	CL0018	138	AT1G75390.1	6e-29	122	ARABIDOPSIS THALIANA BASIC LEUCINE-ZIPPER 44 (AtbZIP44)	Arabidopsis thaliana basic leucine-zipper 44 (AtbZIP44); FUNCTIONS IN: transcription factor activity, protein heterodimerization activity, DNA binding; INVOLVED IN: regulation of transcription, DNA-dependent; LOCATED IN: nucleus, chloroplast; CONTAINS InterPro DOMAIN/s: Basic-leucine zipper (bZIP) transcription factor (InterPro:IPR004827), Basic leucine zipper (InterPro:IPR011700); BEST Arabidops…
bZIP	gene_1#CSB10A_v1_contig_3543	31	88	28	90	PF00170.14	bZIP_1	Family	5	62	64	42.8	2.9e-11	1	CL0018	165	AT1G75390.1	1e-37	152	ARABIDOPSIS THALIANA BASIC LEUCINE-ZIPPER 44 (AtbZIP44)	Arabidopsis thaliana basic leucine-zipper 44 (AtbZIP44); FUNCTIONS IN: transcription factor activity, protein heterodimerization activity, DNA binding; INVOLVED IN: regulation of transcription, DNA-dependent; LOCATED IN: nucleus, chloroplast; CONTAINS InterPro DOMAIN/s: Basic-leucine zipper (bZIP) transcription factor (InterPro:IPR004827), Basic leucine zipper (InterPro:IPR011700); BEST Arabidops…
bZIP	gene_2#CSB10A_v1_contig_5706	65	123	60	124	PF00170.14	bZIP_1	Family	5	63	64	38.8	5.2e-10	1	CL0018	167	AT1G75390.1	3e-18	87.4	ARABIDOPSIS THALIANA BASIC LEUCINE-ZIPPER 44 (AtbZIP44)	Arabidopsis thaliana basic leucine-zipper 44 (AtbZIP44); FUNCTIONS IN: transcription factor activity, protein heterodimerization activity, DNA binding; INVOLVED IN: regulation of transcription, DNA-dependent; LOCATED IN: nucleus, chloroplast; CONTAINS InterPro DOMAIN/s: Basic-leucine zipper (bZIP) transcription factor (InterPro:IPR004827), Basic leucine zipper (InterPro:IPR011700); BEST Arabidops…
bZIP	gene_6#CSB10A_v1_contig_3829	54	112	51	113	PF00170.14	bZIP_1	Family	5	63	64	39	4.4e-10	1	CL0018	152	AT3G49760.1	4e-15	76.6	ARABIDOPSIS THALIANA BASIC LEUCINE-ZIPPER 5 (AtbZIP5)	Arabidopsis thaliana basic leucine-zipper 5 (AtbZIP5); FUNCTIONS IN: transcription factor activity, DNA binding; INVOLVED IN: regulation of transcription, DNA-dependent; LOCATED IN: nucleus; EXPRESSED IN: pericycle, root stele, root, primary root elongation zone, primary root differentiation zone; CONTAINS InterPro DOMAIN/s: Basic-leucine zipper (bZIP) transcription factor (InterPro:IPR004827), B…
bZIP	gene_3#CSB10A_v1_contig_3519	422	480	420	481	PF00170.14	bZIP_1	Family	5	63	64	47.6	9.3e-13	1	CL0018	530	AT1G13600.1	4e-28	122	ARABIDOPSIS THALIANA BASIC LEUCINE-ZIPPER 58 (AtbZIP58)	Arabidopsis thaliana basic leucine-zipper 58 (AtbZIP58); FUNCTIONS IN: transcription factor activity, protein heterodimerization activity, protein homodimerization activity, DNA binding; INVOLVED IN: regulation of transcription, DNA-dependent; LOCATED IN: nucleus; EXPRESSED IN: 16 plant structures; EXPRESSED DURING: 7 growth stages; CONTAINS InterPro DOMAIN/s: Basic-leucine zipper (bZIP) transcri…
bZIP	gene_5#CSB10A_v1_contig_2096	90	135	88	149	PF00170.14	bZIP_1	Family	5	50	64	38	9.3e-10	1	CL0018	213	AT2G22850.1	1e-20	95.9	ARABIDOPSIS THALIANA BASIC LEUCINE-ZIPPER 6 (AtbZIP6)	Arabidopsis thaliana basic leucine-zipper 6 (AtbZIP6); FUNCTIONS IN: transcription factor activity, DNA binding; INVOLVED IN: regulation of transcription, DNA-dependent; LOCATED IN: nucleus; EXPRESSED IN: 24 plant structures; EXPRESSED DURING: 12 growth stages; CONTAINS InterPro DOMAIN/s: Basic-leucine zipper (bZIP) transcription factor (InterPro:IPR004827), bZIP transcription factor, bZIP-1 (Int…
bZIP	gene_1#CSB10A_v1_contig_8077	120	148	118	150	PF00170.14	bZIP_1	Family	5	33	64	31.8	7.6e-08	1	CL0018	172	AT5G60830.1	2e-08	55.1	ARABIDOPSIS THALIANA BASIC LEUCINE-ZIPPER 70 (AtbZIP70)	Arabidopsis thaliana basic leucine-zipper 70 (AtbZIP70); FUNCTIONS IN: transcription factor activity, DNA binding; INVOLVED IN: regulation of transcription, DNA-dependent; LOCATED IN: nucleus; CONTAINS InterPro DOMAIN/s: Basic-leucine zipper (bZIP) transcription factor (InterPro:IPR004827), bZIP transcription factor, bZIP-1 (InterPro:IPR011616); BEST Arabidopsis thaliana protein match is: AtbZIP7…
bZIP	gene_4#CSB10A_v1_contig_2552	285	339	284	346	PF00170.14	bZIP_1	Family	3	57	64	47	1.5e-12	1	CL0018	562	AT3G54620.1	1e-22	104	BASIC LEUCINE ZIPPER 25 (BZIP25)	bZIP transcription factor-like protein mRNA
bZIP	gene_1#CSB10A_v1_contig_2052	160	213	159	221	PF00170.14	bZIP_1	Family	3	56	64	51.7	4.8e-14	1	CL0018	325	AT5G24800.1	7e-43	171	BASIC LEUCINE ZIPPER 9 (BZIP9)	Encodes bZIP protein BZO2H2.
bZIP	gene_3#CSB10A_v1_contig_792	25	72	22	84	PF00170.14	bZIP_1	Family	5	52	64	40.4	1.6e-10	1	CL0018	143	AT3G62420.1	5e-36	145	BASIC REGION/LEUCINE ZIPPER MOTIF 53 (ATBZIP53)	Encodes a group-S bZIP transcription factor. Forms heterodimers with group-C bZIP transcription factors. The heterodimers bind to the ACTCAT cis-element of proline dehydrogenase gene.
bZIP	gene_9#CSB10A_v1_contig_2897	112	160	108	171	PF00170.14	bZIP_1	Family	5	53	64	40.1	2e-10	1	CL0018	234	AT3G62420.1	1e-14	76.6	BASIC REGION/LEUCINE ZIPPER MOTIF 53 (ATBZIP53)	Encodes a group-S bZIP transcription factor. Forms heterodimers with group-C bZIP transcription factors. The heterodimers bind to the ACTCAT cis-element of proline dehydrogenase gene.
bZIP	gene_4#CSB10A_v1_contig_877	181	225	178	240	PF00170.14	bZIP_1	Family	4	48	64	34.1	1.5e-08	1	CL0018	345	AT1G42990.1	5e-11	65.1	BASIC REGION/LEUCINE ZIPPER MOTIF 60 (ATBZIP60)	AtbZIP60 consists of a bZIP DNA binding domain followed by a putative transmembrane domain. GFP fusions containing the first 260 amino acids (AtbZIP60deltaC) are nuclear-localized. AtbZIP60 is upregulated by the addition of tunicamycin (ER stress response inductor), DTT (inhibitor of disulfide bond formation) and azetin-2-carboxylate (proline analog perturbing protein structure). Upon ER stress t…
bZIP	gene_2#CSB10A_v1_contig_8073	255	317	255	327	PF00170.14	bZIP_1	Family	1	63	64	69.9	1e-19	1	CL0018	362	AT2G35530.1	5e-120	427	BASIC REGION/LEUCINE ZIPPER TRANSCRIPTION FACTOR 16 (bZIP16)	Encodes a G group bZIP transcription factor family member that can bind cis elements with an ACGT core, such as G-box, Hex, C-box and As-1. The protein is localized in the nucleus and can homodimerize and can heterodimerize with other G group members.
bZIP	gene_1#CSB10A_v1_contig_2494	79	139	79	142	PF00170.14	bZIP_1	Family	1	61	64	46.2	2.5e-12	1	CL0018	157	AT5G11260.1	2e-27	117	ELONGATED HYPOCOTYL 5 (HY5)	Basic leucine zipper (bZIP) transcription factor. Nuclear localization. Involved in light-regulated transcriptional activation of G-box-containing promoters. Negatively regulated by Cop1. Although cytokinins do not appear to affect the gene's promoter activity, they appear to stabilize the protein. HY5 plays a role in anthocyanin accumulation in far-red light and blue light, but not in red light …
bZIP	gene_1#CSB10A_v1_contig_5976	221	264	217	273	PF00170.14	bZIP_1	Family	5	48	64	40.2	1.9e-10	1	CL0018	291	AT2G41070.1	8e-28	120	ENHANCED EM LEVEL (EEL)	Transcription factor homologous to ABI5. Regulates AtEm1 expression by binding directly at the AtEm1 promoter. Located in the nucleus and expressed during seed maturation in the cotyledons and later in the whole embryo.
bZIP	gene_1#CSB10A_v1_contig_8938	435	497	435	498	PF00170.14	bZIP_1	Family	1	63	64	74.6	3.4e-21	1	CL0018	534	AT4G36730.1	6e-81	298	G-BOX BINDING FACTOR 1 (GBF1)	member of a gene family encoding basic leucine zipper proteins (GBFs) which bind the G-box
bZIP	gene_3#CSB10A_v1_contig_500	323	385	323	396	PF00170.14	bZIP_1	Family	1	63	64	70.8	5.4e-20	1	CL0018	459	AT2G46270.1	1e-84	310	G-BOX BINDING FACTOR 3 (GBF3)	encodes a bZIP G-box binding protein whose expression is induced by ABA. It has been shown to bind to Adh that contains the G-box and is induced by cold and water deprivation. GBF3 has been shown to be expressed mostly in the root and dark-grown leaves. GBF3 can act as homodimers and as heterodimers with GFB1, GBF2 and GBF4. In addition, GBF3??s DNA binding activity is enhanced by GIP1, GPRI1 and…
bZIP	gene_1#CSB10A_v1_contig_5096	26	84	23	85	PF00170.14	bZIP_1	Family	5	63	64	40.4	1.6e-10	1	CL0018	159	AT4G34590.1	5e-36	146	G-BOX BINDING FACTOR 6 (GBF6)	Encodes a basic domain leucine zipper (bZip) transcription factor bZIP11. Translation is repressed by sucrose. Directly regulates gene expression of ASN1 and ProDH2, which are enzyme-coding genes involved in amino acid metabolism.
bZIP	gene_5#CSB10A_v1_contig_3665	47	88	44	94	PF00170.14	bZIP_1	Family	4	45	64	30.9	1.5e-07	1	CL0018	333	AT5G06960.1	7e-118	420	OCS-ELEMENT BINDING FACTOR 5 (OBF5)	Encodes a basic leucine zipper (B-ZIP) containing protein that interacts with NPR1 to promote expression of salicylic acid induced genes. Binds the ocs-element.
bZIP	gene_2#CSB10A_v1_contig_5258	79	121	77	127	PF00170.14	bZIP_1	Family	3	45	64	32.2	5.7e-08	1	CL0018	366	AT1G68640.1	4e-121	431	PERIANTHIA (PAN)	Encodes bZIP-transcription factor. Mutant plants have extra floral organs. PAN is essential for AG activation in early flowers of short-day-grown plants.
bZIP	gene_1#CSB10A_v1_contig_1004	110	129	104	132	PF00170.14	bZIP_1	Family	7	26	64	25.7	6.4e-06	1	CL0018	159	0	0	0	0	0

## Sheet: Putative_TFs_from_Cuke_9930
Common_Name	seq id	alignment start	alignment end	envelope start	envelope end	hmm acc	hmm name	type	mm start	hmm end	hmm length	bit score	E-value	significance	clan	lenght [aa]	best_Blast_Ath	E-value	bit_store	Name	description
AP2_EREBP	gene_1#dna.fa_5104	111	159	109	160	PF00847.13	AP2	Domain	3	54	55	65.2	3.3e-18	1	CL0081	303	AT4G39780.1	8e-42	167		encodes a member of the DREB subfamily A-6 of ERF/AP2 transcription factor family. The protein contains one AP2 domain. There are 8 members in this subfamily including RAP2.4.
AP2_EREBP	gene_2#dna.fa_5537	14	64	14	65	PF00847.13	AP2	Domain	1	54	55	61.5	4.6e-17	1	CL0081	213	AT1G19210.1	1e-33	139		encodes a member of the DREB subfamily A-5 of ERF/AP2 transcription factor family. The protein contains one AP2 domain. There are 15 members in this subfamily including RAP2.1, RAP2.9 and RAP2.10.
AP2_EREBP	gene_6#dna.fa_1377	673	722	672	723	PF00847.13	AP2	Domain	2	54	55	61.4	5e-17	1	CL0081	755	AT5G50970.1	5e-151	531		WD-40 repeat family protein; INVOLVED IN: biological_process unknown; LOCATED IN: cellular_component unknown; CONTAINS InterPro DOMAIN/s: WD40 repeat-like (InterPro:IPR011046), WD40 repeat, region (InterPro:IPR017986), WD40/YVTN repeat-like (InterPro:IPR015943), WD40 repeat (InterPro:IPR001680); BEST Arabidopsis thaliana protein match is: transducin family protein / WD-40 repeat family protein (T…
AP2_EREBP	gene_1#dna.fa_7950	33	82	32	83	PF00847.13	AP2	Domain	2	54	55	61.4	5.2e-17	1	CL0081	184	AT1G75490.1	1e-36	149		encodes a member of the DREB subfamily A-2 of ERF/AP2 transcription factor family. The protein contains one AP2 domain. There are eight members in this subfamily including DREB2A AND DREB2B that are involved in response to drought.
AP2_EREBP	gene_2#dna.fa_126	22	73	22	73	PF00847.13	AP2	Domain	2	55	55	60.4	1e-16	1	CL0081	133	AT3G23230.1	7e-25	108		encodes a member of the ERF (ethylene response factor) subfamily B-3 of ERF/AP2 transcription factor family. The protein contains one AP2 domain. There are 18 members in this subfamily including ATERF-1, ATERF-2, AND ATERF-5.
AP2_EREBP	gene_1#dna.fa_1477	200	249	199	250	PF00847.13	AP2	Domain	2	54	55	59.7	1.8e-16	1	CL0081	376	AT5G07310.1	6e-14	75.1		encodes a member of the ERF (ethylene response factor) subfamily B-4 of ERF/AP2 transcription factor family. The protein contains one AP2 domain. There are 7 members in this subfamily.
AP2_EREBP	gene_3#dna.fa_710	37	86	36	87	PF00847.13	AP2	Domain	2	54	55	59.3	2.3e-16	1	CL0081	333	AT3G57600.1	5e-39	158		encodes a member of the DREB subfamily A-2 of ERF/AP2 transcription factor family. The protein contains one AP2 domain. There are eight members in this subfamily including DREB2A AND DREB2B that are involved in response to drought.
AP2_EREBP	gene_6#dna.fa_80	52	100	50	101	PF00847.13	AP2	Domain	3	54	55	58.5	4.2e-16	1	CL0081	230	AT2G44940.1	1e-33	139		encodes a member of the DREB subfamily A-4 of ERF/AP2 transcription factor family. The protein contains one AP2 domain. There are 17 members in this subfamily including TINY.
AP2_EREBP	gene_2#dna.fa_1832	173	222	171	222	PF00847.13	AP2	Domain	3	55	55	57.9	6.2e-16	1	CL0081	343	AT4G13620.1	4e-49	191		encodes a member of the DREB subfamily A-6 of ERF/AP2 transcription factor family. The protein contains one AP2 domain. There are 8 members in this subfamily including RAP2.4.
AP2_EREBP	gene_2#dna.fa_3971	19	68	18	69	PF00847.13	AP2	Domain	2	54	55	57.7	7.1e-16	1	CL0081	186	AT1G19210.1	2e-30	128		encodes a member of the DREB subfamily A-5 of ERF/AP2 transcription factor family. The protein contains one AP2 domain. There are 15 members in this subfamily including RAP2.1, RAP2.9 and RAP2.10.
AP2_EREBP	gene_16#dna.fa_514	7	56	6	57	PF00847.13	AP2	Domain	2	54	55	57.5	8.5e-16	1	CL0081	196	AT5G25190.1	4e-36	147		encodes a member of the ERF (ethylene response factor) subfamily B-6 of ERF/AP2 transcription factor family. The protein contains one AP2 domain. There are 12 members in this subfamily including RAP2.11.
AP2_EREBP	gene_7#dna.fa_5469	16	66	16	67	PF00847.13	AP2	Domain	1	54	55	57.4	8.8e-16	1	CL0081	203	AT1G19210.1	2e-43	171		encodes a member of the DREB subfamily A-5 of ERF/AP2 transcription factor family. The protein contains one AP2 domain. There are 15 members in this subfamily including RAP2.1, RAP2.9 and RAP2.10.
AP2_EREBP	gene_3#dna.fa_4018	4	53	3	54	PF00847.13	AP2	Domain	2	54	55	57.4	8.9e-16	1	CL0081	162	AT1G33760.1	1e-38	154		encodes a member of the DREB subfamily A-4 of ERF/AP2 transcription factor family. The protein contains one AP2 domain. There are 17 members in this subfamily including TINY.
AP2_EREBP	gene_1#dna.fa_4654	23	73	23	74	PF00847.13	AP2	Domain	1	54	55	57.2	1e-15	1	CL0081	232	AT1G21910.1	3e-26	114		encodes a member of the DREB subfamily A-5 of ERF/AP2 transcription factor family. The protein contains one AP2 domain. There are 15 members in this subfamily including RAP2.1, RAP2.9 and RAP2.10.
AP2_EREBP	gene_1#dna.fa_7588	43	93	42	93	PF00847.13	AP2	Domain	2	55	55	57.2	1.1e-15	1	CL0081	214	AT2G44940.1	5e-36	147		encodes a member of the DREB subfamily A-4 of ERF/AP2 transcription factor family. The protein contains one AP2 domain. There are 17 members in this subfamily including TINY.
AP2_EREBP	gene_1#dna.fa_3733	21	71	21	72	PF00847.13	AP2	Domain	1	54	55	57	1.2e-15	1	CL0081	201	AT1G21910.1	2e-30	128		encodes a member of the DREB subfamily A-5 of ERF/AP2 transcription factor family. The protein contains one AP2 domain. There are 15 members in this subfamily including RAP2.1, RAP2.9 and RAP2.10.
AP2_EREBP	gene_2#dna.fa_641	38	87	37	88	PF00847.13	AP2	Domain	2	54	55	56.6	1.6e-15	1	CL0081	670	AT1G15370.1	1e-57	221		FUNCTIONS IN: molecular_function unknown; INVOLVED IN: transport; EXPRESSED IN: 24 plant structures; EXPRESSED DURING: 15 growth stages; CONTAINS InterPro DOMAIN/s: Longin-like (InterPro:IPR011012); Has 48 Blast hits to 48 proteins in 17 species: Archae - 0; Bacteria - 0; Metazoa - 0; Fungi - 4; Plants - 39; Viruses - 0; Other Eukaryotes - 5 (source: NCBI BLink).
AP2_EREBP	gene_3#dna.fa_1640	7	56	6	57	PF00847.13	AP2	Domain	2	54	55	56.4	1.8e-15	1	CL0081	175	AT5G25190.1	2e-37	151		encodes a member of the ERF (ethylene response factor) subfamily B-6 of ERF/AP2 transcription factor family. The protein contains one AP2 domain. There are 12 members in this subfamily including RAP2.11.
AP2_EREBP	gene_2#dna.fa_4019	15	65	15	66	PF00847.13	AP2	Domain	1	54	55	56.1	2.3e-15	1	CL0081	192	AT1G71450.1	1e-49	192		encodes a member of the DREB subfamily A-4 of ERF/AP2 transcription factor family. The protein contains one AP2 domain. There are 17 members in this subfamily including TINY.
AP2_EREBP	gene_5#dna.fa_791	7	51	6	55	PF00847.13	AP2	Domain	2	49	55	56	2.4e-15	1	CL0081	180	AT5G25190.1	3e-17	84.3		encodes a member of the ERF (ethylene response factor) subfamily B-6 of ERF/AP2 transcription factor family. The protein contains one AP2 domain. There are 12 members in this subfamily including RAP2.11.
AP2_EREBP	gene_2#dna.fa_1640	7	56	6	57	PF00847.13	AP2	Domain	2	54	55	55.8	2.9e-15	1	CL0081	424	AT5G11000.1	2e-57	219		unknown protein; FUNCTIONS IN: molecular_function unknown; INVOLVED IN: biological_process unknown; LOCATED IN: plasma membrane; EXPRESSED IN: 22 plant structures; EXPRESSED DURING: 13 growth stages; CONTAINS InterPro DOMAIN/s: Protein of unknown function DUF868, plant (InterPro:IPR008586); BEST Arabidopsis thaliana protein match is: unknown protein (TAIR:AT2G25200.1); Has 142 Blast hits to 142 p…
AP2_EREBP	gene_3#dna.fa_12638	34	79	33	81	PF00847.13	AP2	Domain	2	50	55	55.2	4.5e-15	1	CL0081	157	AT1G75490.1	8e-30	125		encodes a member of the DREB subfamily A-2 of ERF/AP2 transcription factor family. The protein contains one AP2 domain. There are eight members in this subfamily including DREB2A AND DREB2B that are involved in response to drought.
AP2_EREBP	gene_3#dna.fa_6427	49	95	48	96	PF00847.13	AP2	Domain	2	54	55	54	1.1e-14	1	CL0081	216	AT5G25190.1	2e-41	165		encodes a member of the ERF (ethylene response factor) subfamily B-6 of ERF/AP2 transcription factor family. The protein contains one AP2 domain. There are 12 members in this subfamily including RAP2.11.
AP2_EREBP	gene_1#dna.fa_8387	262	311	260	312	PF00847.13	AP2	Domain	3	54	55	49.2	3.4e-13	1	CL0081	483	AT1G72570.1	5e-101	364		DNA binding / transcription factor; FUNCTIONS IN: transcription factor activity, DNA binding; INVOLVED IN: organ morphogenesis, regulation of transcription, DNA-dependent; LOCATED IN: nucleus; CONTAINS InterPro DOMAIN/s: DNA-binding, integrase-type (InterPro:IPR016177), Pathogenesis-related transcriptional factor and ERF, DNA-binding (InterPro:IPR001471); BEST Arabidopsis thaliana protein match i…
AP2_EREBP	gene_1#dna.fa_10911	11	59	10	60	PF00847.13	AP2	Domain	2	54	55	48.9	4e-13	1	CL0081	169	AT5G52020.1	7e-36	145		encodes a member of the DREB subfamily A-4 of ERF/AP2 transcription factor family. The protein contains one AP2 domain. There are 17 members in this subfamily including TINY.
AP2_EREBP	gene_8#dna.fa_1605	12	62	12	63	PF00847.13	AP2	Domain	1	54	55	48.1	7.4e-13	1	CL0081	148	AT1G22810.1	3e-26	113		encodes a member of the DREB subfamily A-5 of ERF/AP2 transcription factor family. The protein contains one AP2 domain. There are 16 members in this subfamily including RAP2.1, RAP2.9 and RAP2.10.
AP2_EREBP	gene_6#dna.fa_5737	172	213	170	217	PF00847.13	AP2	Domain	4	51	55	34.5	1.3e-08	1	CL0081	294	AT4G13040.3	1e-33	140		AP2 domain-containing transcription factor family protein; FUNCTIONS IN: transcription factor activity, DNA binding; INVOLVED IN: regulation of transcription, DNA-dependent; LOCATED IN: nucleus; CONTAINS InterPro DOMAIN/s: DNA-binding, integrase-type (InterPro:IPR016177), Pathogenesis-related transcriptional factor and ERF, DNA-binding (InterPro:IPR001471).
AP2_EREBP	gene_2#dna.fa_5814	115	164	114	165	PF00847.13	AP2	Domain	2	54	55	61.2	5.7e-17	1	CL0081	370	AT1G53910.1	2e-56	216	(RAP2.12)	encodes a member of the ERF (ethylene response factor) subfamily B-2 of ERF/AP2 transcription factor family (RAP2.12). The protein contains one AP2 domain. There are 5 members in this subfamily including RAP2.2 AND RAP2.12.
AP2_EREBP	gene_2#dna.fa_4055	136	185	135	186	PF00847.13	AP2	Domain	2	54	55	59.3	2.3e-16	1	CL0081	411	AT1G53910.1	1e-61	233	(RAP2.12)	encodes a member of the ERF (ethylene response factor) subfamily B-2 of ERF/AP2 transcription factor family (RAP2.12). The protein contains one AP2 domain. There are 5 members in this subfamily including RAP2.2 AND RAP2.12.
AP2_EREBP	gene_5#dna.fa_51	307	358	307	359	PF00847.13	AP2	Domain	1	54	55	51.6	5.8e-14	1	CL0081	486	AT5G10510.2	6e-131	464	AINTEGUMENTA-LIKE 6 (AIL6)	Encodes an AP2-domain transcription factor involved in root stem cell identity and root development.
AP2_EREBP	gene_16#dna.fa_238	833	882	833	884	PF00847.13	AP2	Domain	1	53	55	56.5	1.8e-15	1	CL0081	1032	AT1G68560.1	3e-107	386	ALPHA-XYLOSIDASE 1 (XYL1)	Encodes a bifunctional alpha-l-arabinofuranosidase/beta-d-xylosidase that belongs to family 3 of glycoside hydrolases.
AP2_EREBP	gene_2#dna.fa_7223	201	252	201	253	PF00847.13	AP2	Domain	1	54	55	52.8	2.4e-14	1	CL0081	356	AT1G16060.1	7e-70	260	ARIA-INTERACTING DOUBLE AP2 DOMAIN PROTEIN (ADAP)	Encodes ADAP, an AP2-domain protein that interacts with ARIA. ADAP is a positive regulator of the ABA response and is also involved in regulating seedling growth.
AP2_EREBP	gene_5#dna.fa_520	33	89	33	90	PF00847.13	AP2	Domain	1	54	55	38.1	9.8e-10	1	CL0081	326	AT1G16060.1	4e-79	291	ARIA-INTERACTING DOUBLE AP2 DOMAIN PROTEIN (ADAP)	Encodes ADAP, an AP2-domain protein that interacts with ARIA. ADAP is a positive regulator of the ABA response and is also involved in regulating seedling growth.
AP2_EREBP	gene_4#dna.fa_5235	43	92	42	93	PF00847.13	AP2	Domain	2	54	55	55.7	3e-15	1	CL0081	200	AT4G25490.1	2e-55	211	C-REPEAT/DRE BINDING FACTOR 1 (CBF1)	Transcriptional activator that binds to the DRE/CRT regulatory element and induces COR (cold-regulated) gene expression increasing plant freezing tolerance. It encodes a member of the DREB subfamily A-1 of ERF/AP2 transcription factor family (CBF1). The protein contains one AP2 domain. There are six members in this subfamily, including CBF1, CBF2, and CBF3. This gene is involved in response to lo…
AP2_EREBP	gene_2#dna.fa_1372	36	85	35	85	PF00847.13	AP2	Domain	2	55	55	40.2	2.1e-10	1	CL0081	204	AT4G25490.1	1e-29	125	C-REPEAT/DRE BINDING FACTOR 1 (CBF1)	Transcriptional activator that binds to the DRE/CRT regulatory element and induces COR (cold-regulated) gene expression increasing plant freezing tolerance. It encodes a member of the DREB subfamily A-1 of ERF/AP2 transcription factor family (CBF1). The protein contains one AP2 domain. There are six members in this subfamily, including CBF1, CBF2, and CBF3. This gene is involved in response to lo…
AP2_EREBP	gene_1#dna.fa_9440	109	158	108	159	PF00847.13	AP2	Domain	2	54	55	60.5	9.4e-17	1	CL0081	290	AT4G23750.1	5e-42	167	CYTOKININ RESPONSE FACTOR 2 (CRF2)	encodes a member of the ERF (ethylene response factor) subfamily B-5 of ERF/AP2 transcription factor family. The protein contains one AP2 domain. There are 7 members in this subfamily. Monopteros target gene.
AP2_EREBP	gene_9#dna.fa_5422	113	163	113	164	PF00847.13	AP2	Domain	1	54	55	59.4	2.2e-16	1	CL0081	318	AT4G27950.1	4e-35	145	CYTOKININ RESPONSE FACTOR 4 (CRF4)	encodes a member of the ERF (ethylene response factor) subfamily B-5 of ERF/AP2 transcription factor family. The protein contains one AP2 domain. There are 7 members in this subfamily.
AP2_EREBP	gene_3#dna.fa_275	58	107	58	108	PF00847.13	AP2	Domain	2	54	55	58.9	3e-16	1	CL0081	341	AT1G24590.1	2e-17	86.7	DORNROSCHEN-LIKE (DRNL)	Encodes a member of the ERF (ethylene response factor) subfamily B-1 of ERF/AP2 transcription factor family. The protein contains one AP2 domain. There are 15 members in this subfamily including ATERF-3, ATERF-4, ATERF-7, and LEAFY PETIOLE. This gene functions in the regeneration of shoots in tissue culture, probably through transcriptional regulation of CUC1. May also be involved in activation o…
AP2_EREBP	gene_7#dna.fa_9372	704	752	702	753	PF00847.13	AP2	Domain	3	54	55	51	9e-14	1	CL0081	884	AT5G19820.1	0	1085	EMBRYO DEFECTIVE 2734 (emb2734)	embryo defective 2734 (emb2734); FUNCTIONS IN: lyase activity, binding; INVOLVED IN: embryonic development ending in seed dormancy; LOCATED IN: cell wall, phycobilisome; EXPRESSED IN: 23 plant structures; EXPRESSED DURING: 14 growth stages; CONTAINS InterPro DOMAIN/s: HEAT (InterPro:IPR000357), Armadillo-like helical (InterPro:IPR011989), Armadillo-type fold (InterPro:IPR016024); BEST Arabidopsis…
AP2_EREBP	gene_13#dna.fa_4903	2	51	2	52	PF00847.13	AP2	Domain	2	54	55	58.8	3.3e-16	1	CL0081	286	AT1G12980.1	2e-14	75.9	ENHANCER OF SHOOT REGENERATION 1 (ESR1)	Encodes an AP2/ERF protein, is expressed in a subdomain of meristem stem cells, in lateral organ anlagen, and transiently in the distal domain of organ primordia. It is a member of the ERF (ethylene response factor) subfamily B-1 of ERF/AP2 transcription factor family (ESR1). The protein contains one AP2 domain. There are 15 members in this subfamily including ATERF-3, ATERF-4, ATERF-7, and leafy…
AP2_EREBP	gene_1#dna.fa_7214	26	75	25	76	PF00847.13	AP2	Domain	2	54	55	62	3.2e-17	1	CL0081	211	AT5G44210.1	2e-18	89	ERF DOMAIN PROTEIN 9 (ERF9)	encodes a member of the ERF (ethylene response factor) subfamily B-1 of ERF/AP2 transcription factor family (ATERF-9). The protein contains one AP2 domain. There are 15 members in this subfamily including ATERF-3, ATERF-4, ATERF-7, and leafy petiole.
AP2_EREBP	gene_1#dna.fa_9070	26	75	25	76	PF00847.13	AP2	Domain	2	54	55	59.9	1.5e-16	1	CL0081	214	AT5G44210.1	2e-17	85.9	ERF DOMAIN PROTEIN 9 (ERF9)	encodes a member of the ERF (ethylene response factor) subfamily B-1 of ERF/AP2 transcription factor family (ATERF-9). The protein contains one AP2 domain. There are 15 members in this subfamily including ATERF-3, ATERF-4, ATERF-7, and leafy petiole.
AP2_EREBP	gene_6#dna.fa_4112	133	182	132	183	PF00847.13	AP2	Domain	2	54	55	65.6	2.4e-18	1	CL0081	338	AT5G50080.1	5e-23	104	ETHYLENE RESPONSE FACTOR 110 (ERF110)	encodes a member of the ERF (ethylene response factor) subfamily B-4 of ERF/AP2 transcription factor family. The protein contains one AP2 domain. There are 7 members in this subfamily.
AP2_EREBP	gene_1#dna.fa_8754	100	150	99	151	PF00847.13	AP2	Domain	2	54	55	58.3	4.9e-16	1	CL0081	198	AT3G23240.1	4e-30	127	ETHYLENE RESPONSE FACTOR 1 (ERF1)	encodes a member of the ERF (ethylene response factor) subfamily B-3 of ERF/AP2 transcription factor family (ERF1). The protein contains one AP2 domain. There are 18 members in this subfamily including ATERF-1, ATERF-2, AND ATERF-5. EREBP like protein that binds GCC box of ethylene regulated promoters such as basic chitinases. Constitutive expression of ERF1 phenocopies ethylene over production. …
AP2_EREBP	gene_12#dna.fa_125	86	136	84	136	PF00847.13	AP2	Domain	3	55	55	56.1	2.3e-15	1	CL0081	228	AT3G23240.1	3e-50	194	ETHYLENE RESPONSE FACTOR 1 (ERF1)	encodes a member of the ERF (ethylene response factor) subfamily B-3 of ERF/AP2 transcription factor family (ERF1). The protein contains one AP2 domain. There are 18 members in this subfamily including ATERF-1, ATERF-2, AND ATERF-5. EREBP like protein that binds GCC box of ethylene regulated promoters such as basic chitinases. Constitutive expression of ERF1 phenocopies ethylene over production. …
AP2_EREBP	gene_39#dna.fa_813	131	181	130	182	PF00847.13	AP2	Domain	2	54	55	60.7	8.6e-17	1	CL0081	250	AT4G17500.1	4e-52	201	ETHYLENE RESPONSIVE ELEMENT BINDING FACTOR 1 (ATERF-1)	Encodes a member of the ERF (ethylene response factor) subfamily B-3 of ERF/AP2 transcription factor family (ATERF-1). The protein contains one AP2 domain. There are 18 members in this subfamily including ATERF-1, ATERF-2, AND ATERF-5.
AP2_EREBP	gene_2#dna.fa_5010	30	79	30	80	PF00847.13	AP2	Domain	2	54	55	62.4	2.4e-17	1	CL0081	219	AT3G15210.1	9e-22	99.8	ETHYLENE RESPONSIVE ELEMENT BINDING FACTOR 4 (ERF4)	Encodes a member of the ERF (ethylene response factor) subfamily B-1 of ERF/AP2 transcription factor family (ATERF-4). The protein contains one AP2 domain. Acts as a negative regulator of JA-responsive defense gene expression and resistance to the necrotrophic fungal pathogen Fusarium oxysporum and antagonizes JA inhibition of root elongation.
AP2_EREBP	gene_2#dna.fa_7589	193	243	192	244	PF00847.13	AP2	Domain	2	54	55	59.9	1.5e-16	1	CL0081	306	AT4G17490.1	3e-37	151	ETHYLENE RESPONSIVE ELEMENT BINDING FACTOR 6 (ATERF6)	Encodes a member of the ERF (ethylene response factor) subfamily B-3 of ERF/AP2 transcription factor family (ATERF-6). The protein contains one AP2 domain. There are 18 members in this subfamily including ATERF-1, ATERF-2, AND ATERF-5.
AP2_EREBP	gene_9#dna.fa_71	90	141	89	141	PF00847.13	AP2	Domain	2	55	55	58.9	3.1e-16	1	CL0081	157	AT2G44840.1	4e-24	106	ETHYLENE-RESPONSIVE ELEMENT BINDING FACTOR 13 (ERF13)	encodes a member of the ERF (ethylene response factor) subfamily B-3 of ERF/AP2 transcription factor family. The protein contains one AP2 domain. There are 18 members in this subfamily including ATERF-1, ATERF-2, AND ATERF-5.
AP2_EREBP	gene_8#dna.fa_71	45	95	44	96	PF00847.13	AP2	Domain	2	54	55	58.7	3.5e-16	1	CL0081	141	AT2G44840.1	3e-22	100	ETHYLENE-RESPONSIVE ELEMENT BINDING FACTOR 13 (ERF13)	encodes a member of the ERF (ethylene response factor) subfamily B-3 of ERF/AP2 transcription factor family. The protein contains one AP2 domain. There are 18 members in this subfamily including ATERF-1, ATERF-2, AND ATERF-5.
AP2_EREBP	gene_5#dna.fa_806	67	115	65	116	PF00847.13	AP2	Domain	3	54	55	57.9	6.4e-16	1	CL0081	272	AT3G16770.1	2e-30	129	ETHYLENE-RESPONSIVE ELEMENT BINDING PROTEIN (ATEBP)	Encodes a member of the ERF (ethylene response factor) subfamily B-2 of the plant specific ERF/AP2 transcription factor family (RAP2.3). The protein contains one AP2 domain. There are 5 members in this subfamily including RAP2.2 AND RAP2.12.It is localized to the nucleus and acts as a transcriptional activator through the GCC-box. It has been identified as a suppressor of Bax-induced cell death b…
AP2_EREBP	gene_8#dna.fa_5062	16	66	16	67	PF00847.13	AP2	Domain	1	54	55	56.7	1.5e-15	1	CL0081	191	AT2G36450.1	2e-28	121	HARDY (HRD)	encodes a member of the DREB subfamily A-4 of ERF/AP2 transcription factor family. The protein contains one AP2 domain. There are 17 members in this subfamily including TINY. Ectopic overexpression of HRD increases the density of the root network and improves water and salt stress tolerance in Arabidopsis. Overexpression of HRD in rice causes an increase in plant biomass and drought resistance.
AP2_EREBP	gene_5#dna.fa_2876	1114	1163	1113	1164	PF00847.13	AP2	Domain	2	54	55	53	2.1e-14	1	CL0081	1227	AT1G78610.1	0	869	MECHANOSENSITIVE CHANNEL OF SMALL CONDUCTANCE-LIKE 6 (MSL6)	MECHANOSENSITIVE CHANNEL OF SMALL CONDUCTANCE-LIKE 6 (MSL6); LOCATED IN: plasma membrane, membrane; EXPRESSED IN: 23 plant structures; EXPRESSED DURING: 13 growth stages; CONTAINS InterPro DOMAIN/s: Membrane protein, At2g17000, predicted (InterPro:IPR016688), Mechanosensitive ion channel MscS (InterPro:IPR006685), Like-Sm ribonucleoprotein-related, core (InterPro:IPR010920); BEST Arabidopsis thal…
AP2_EREBP	gene_9#dna.fa_4883	22	71	21	72	PF00847.13	AP2	Domain	2	54	55	53.3	1.8e-14	1	CL0081	332	AT1G46768.1	2e-41	166	RELATED TO AP2 1 (RAP2.1)	encodes a member of the DREB subfamily A-5 of ERF/AP2 transcription factor family (RAP2.1). The protein contains one AP2 domain. There are 16 members in this subfamily including RAP2.9 and RAP2.10.
AP2_EREBP	gene_1#dna.fa_94	29	79	28	79	PF00847.13	AP2	Domain	2	55	55	62.5	2.3e-17	1	CL0081	243	AT5G19790.1	1e-14	76.6	RELATED TO AP2 11 (RAP2.11)	encodes a member of the ERF (ethylene response factor) subfamily B-6 of ERF/AP2 transcription factor family (RAP2.11). The protein contains one AP2 domain. There are 12 members in this subfamily including RAP2.11.
AP2_EREBP	gene_1#dna.fa_6762	17	66	16	67	PF00847.13	AP2	Domain	2	54	55	58.5	4e-16	1	CL0081	213	AT5G19790.1	2e-15	79	RELATED TO AP2 11 (RAP2.11)	encodes a member of the ERF (ethylene response factor) subfamily B-6 of ERF/AP2 transcription factor family (RAP2.11). The protein contains one AP2 domain. There are 12 members in this subfamily including RAP2.11.
AP2_EREBP	gene_6#dna.fa_3814	58	107	57	108	PF00847.13	AP2	Domain	2	54	55	64.7	4.8e-18	1	CL0081	250	AT1G43160.1	2e-14	75.5	RELATED TO AP2 6 (RAP2.6)	encodes a member of the ERF (ethylene response factor) subfamily B-4 of ERF/AP2 transcription factor family (RAP2.6). The protein contains one AP2 domain. There are 7 members in this subfamily.
AP2_EREBP	gene_1#dna.fa_8192	156	205	156	206	PF00847.13	AP2	Domain	1	54	55	53.1	2e-14	1	CL0081	487	AT2G28550.1	6e-93	337	RELATED TO AP2.7 (RAP2.7)	RELATED TO AP2.7 (RAP2.7); FUNCTIONS IN: transcription factor activity, DNA binding; INVOLVED IN: organ morphogenesis, regulation of transcription, DNA-dependent, vegetative to reproductive phase transition; LOCATED IN: nucleus; EXPRESSED IN: 15 plant structures; EXPRESSED DURING: 9 growth stages; CONTAINS InterPro DOMAIN/s: DNA-binding, integrase-type (InterPro:IPR016177), Pathogenesis-related t…
AP2_EREBP	gene_1#dna.fa_11262	33	82	32	83	PF00847.13	AP2	Domain	2	54	55	58.3	4.7e-16	1	CL0081	201	AT5G25810.1	6e-39	156	TINY (tny)	encodes a member of the DREB subfamily A-4 of ERF/AP2 transcription factor family (TINY). The protein contains one AP2 domain. There are 17 members in this subfamily including TINY. Ectopic or overexpression of this gene in a Ds tagged line has reduced cell expansion. The expression of this gene is induced by ethylene and light and appears to stimulate cytokinin biosynthesis.
AP2_EREBP	gene_10#dna.fa_4004	18	67	17	68	PF00847.13	AP2	Domain	2	54	55	52.1	4.1e-14	1	CL0081	163	AT5G25810.1	2e-23	104	TINY (tny)	encodes a member of the DREB subfamily A-4 of ERF/AP2 transcription factor family (TINY). The protein contains one AP2 domain. There are 17 members in this subfamily including TINY. Ectopic or overexpression of this gene in a Ds tagged line has reduced cell expansion. The expression of this gene is induced by ethylene and light and appears to stimulate cytokinin biosynthesis.
AP2_EREBP	gene_9#dna.fa_2835	252	301	251	302	PF00847.13	AP2	Domain	2	54	55	60.2	1.2e-16	1	CL0081	578	AT4G27960.2	7e-81	298	UBIQUITIN CONJUGATING ENZYME 9 (UBC9)	ubiquitin conjugating enzyme
AP2_EREBP	gene_1#dna.fa_233	119	171	119	171	PF00847.13	AP2	Domain	1	55	55	54.4	7.9e-15	1	CL0081	300	AT3G54320.1	8e-69	256	WRINKLED 1 (WRI1)	WRINKLED1 encodes transcription factor of the AP2/ERWEBP class. Protein has two plant-specific (AP2/EREB) DNA-binding domains and is involved in the control of storage compound biosynthesis in Arabidopsis. Mutants have wrinkled seed phenotype, due to a defect in the incorporation of sucrose and glucose into triacylglycerols. Transgenic sGsL plants (21-day-old) grown on 6% sucrose for 24 hours had…
AP2_EREBP	gene_1#dna.fa_7258	61	117	61	118	PF00847.13	AP2	Domain	1	54	55	39.4	3.7e-10	1	CL0081	369	AT3G54320.1	2e-41	166	WRINKLED 1 (WRI1)	WRINKLED1 encodes transcription factor of the AP2/ERWEBP class. Protein has two plant-specific (AP2/EREB) DNA-binding domains and is involved in the control of storage compound biosynthesis in Arabidopsis. Mutants have wrinkled seed phenotype, due to a defect in the incorporation of sucrose and glucose into triacylglycerols. Transgenic sGsL plants (21-day-old) grown on 6% sucrose for 24 hours had…
AP2_EREBP	gene_1#dna.fa_8756	14	66	14	66	PF00847.13	AP2	Domain	1	55	55	65.3	3.1e-18	1	CL0081	145	AT3G23230.1	4e-21	96.7		encodes a member of the ERF (ethylene response factor) subfamily B-3 of ERF/AP2 transcription factor family. The protein contains one AP2 domain. There are 18 members in this subfamily including ATERF-1, ATERF-2, AND ATERF-5.
AP2_EREBP	gene_13#dna.fa_514	64	112	62	113	PF00847.13	AP2	Domain	3	54	55	63.7	9.9e-18	1	CL0081	183	AT1G80580.1	4e-22	100		encodes a member of the ERF (ethylene response factor) subfamily B-1 of ERF/AP2 transcription factor family. The protein contains one AP2 domain. There are 15 members in this subfamily including ATERF-3, ATERF-4, ATERF-7, and leafy petiole.
AP2_EREBP	gene_30#dna.fa_911	80	128	78	129	PF00847.13	AP2	Domain	3	54	55	62	3.2e-17	1	CL0081	631	AT3G19230.1	2e-158	555		leucine-rich repeat family protein; FUNCTIONS IN: protein binding; INVOLVED IN: biological_process unknown; LOCATED IN: endomembrane system; EXPRESSED IN: 18 plant structures; EXPRESSED DURING: 8 growth stages; CONTAINS InterPro DOMAIN/s: Leucine-rich repeat (InterPro:IPR001611); BEST Arabidopsis thaliana protein match is: leucine-rich repeat family protein (TAIR:AT3G05990.1); Has 35251 Blast hit…
AP2_EREBP	gene_1#dna.fa_6611	16	67	15	67	PF00847.13	AP2	Domain	2	55	55	62	3.3e-17	1	CL0081	126	AT3G23230.1	4e-18	85.9		encodes a member of the ERF (ethylene response factor) subfamily B-3 of ERF/AP2 transcription factor family. The protein contains one AP2 domain. There are 18 members in this subfamily including ATERF-1, ATERF-2, AND ATERF-5.
AP2_EREBP	gene_1#dna.fa_5271	87	137	86	138	PF00847.13	AP2	Domain	2	54	55	61	6.8e-17	1	CL0081	237	AT5G51190.1	6e-39	157		encodes a member of the ERF (ethylene response factor) subfamily B-3 of ERF/AP2 transcription factor family. The protein contains one AP2 domain. There are 18 members in this subfamily including ATERF-1, ATERF-2, AND ATERF-5.
AP2_EREBP	gene_52#dna.fa_204	120	170	119	171	PF00847.13	AP2	Domain	2	54	55	60.9	7.1e-17	1	CL0081	350	AT4G18450.1	3e-28	122		encodes a member of the ERF (ethylene response factor) subfamily B-3 of ERF/AP2 transcription factor family. The protein contains one AP2 domain. There are 18 members in this subfamily including ATERF-1, ATERF-2, AND ATERF-5.
AP2_EREBP	gene_1#dna.fa_126	19	70	18	70	PF00847.13	AP2	Domain	2	55	55	59.9	1.5e-16	1	CL0081	150	AT3G23230.1	5e-31	129		encodes a member of the ERF (ethylene response factor) subfamily B-3 of ERF/AP2 transcription factor family. The protein contains one AP2 domain. There are 18 members in this subfamily including ATERF-1, ATERF-2, AND ATERF-5.
AP2_EREBP	gene_2#dna.fa_114	94	142	94	145	PF00847.13	AP2	Domain	1	52	55	59	2.9e-16	1	CL0081	164	AT1G68550.1	2e-18	88.2		encodes a member of the ERF (ethylene response factor) subfamily B-6 of ERF/AP2 transcription factor family. The protein contains one AP2 domain. There are 12 members in this subfamily including RAP2.11.
AP2_EREBP	gene_15#dna.fa_834	169	218	167	218	PF00847.13	AP2	Domain	3	55	55	58.9	3.1e-16	1	CL0081	366	AT2G20880.1	3e-47	185		AP2 domain-containing transcription factor, putative; FUNCTIONS IN: transcription factor activity, DNA binding; INVOLVED IN: regulation of transcription, DNA-dependent; LOCATED IN: nucleus, cytoplasm; EXPRESSED IN: stamen; EXPRESSED DURING: 4 anthesis, petal differentiation and expansion stage; CONTAINS InterPro DOMAIN/s: DNA-binding, integrase-type (InterPro:IPR016177), Pathogenesis-related tran…
AP2_EREBP	gene_1#dna.fa_9438	112	161	110	161	PF00847.13	AP2	Domain	3	55	55	58.9	3.1e-16	1	CL0081	273	AT1G64380.1	1e-41	166		encodes a member of the DREB subfamily A-6 of ERF/AP2 transcription factor family. The protein contains one AP2 domain. There are 8 members in this subfamily including RAP2.4.
AP2_EREBP	gene_2#dna.fa_3723	119	168	119	170	PF00847.13	AP2	Domain	1	53	55	58.1	5.4e-16	1	CL0081	318	AT1G68550.1	9e-34	140		encodes a member of the ERF (ethylene response factor) subfamily B-6 of ERF/AP2 transcription factor family. The protein contains one AP2 domain. There are 12 members in this subfamily including RAP2.11.
AP2_EREBP	gene_4#dna.fa_1510	80	130	80	131	PF00847.13	AP2	Domain	1	54	55	57.8	6.9e-16	1	CL0081	473	AT2G40340.1	2e-31	133		encodes a member of the DREB subfamily A-2 of ERF/AP2 transcription factor family. The protein contains one AP2 domain. There are eight members in this subfamily including DREB2A AND DREB2B that are involved in response to drought.
AP2_EREBP	gene_1#dna.fa_3515	52	103	52	103	PF00847.13	AP2	Domain	1	55	55	57.6	7.7e-16	1	CL0081	183	AT2G44940.1	2e-32	134		encodes a member of the DREB subfamily A-4 of ERF/AP2 transcription factor family. The protein contains one AP2 domain. There are 17 members in this subfamily including TINY.
AP2_EREBP	gene_1#dna.fa_786	36	85	35	86	PF00847.13	AP2	Domain	2	54	55	57.4	8.8e-16	1	CL0081	227	AT1G28160.1	1e-26	116		encodes a member of the ERF (ethylene response factor) subfamily B-1 of ERF/AP2 transcription factor family. The protein contains one AP2 domain. There are 15 members in this subfamily including ATERF-3, ATERF-4, ATERF-7, and leafy petiole.
AP2_EREBP	gene_1#dna.fa_8416	71	130	70	131	PF00847.13	AP2	Domain	2	54	55	57	1.2e-15	1	CL0081	370	AT2G40340.1	2e-27	119		encodes a member of the DREB subfamily A-2 of ERF/AP2 transcription factor family. The protein contains one AP2 domain. There are eight members in this subfamily including DREB2A AND DREB2B that are involved in response to drought.
AP2_EREBP	gene_7#dna.fa_589	40	90	40	91	PF00847.13	AP2	Domain	1	54	55	56.8	1.4e-15	1	CL0081	227	AT4G32800.1	6e-48	186		encodes a member of the DREB subfamily A-4 of ERF/AP2 transcription factor family. The protein contains one AP2 domain. There are 17 members in this subfamily including TINY.
AP2_EREBP	gene_2#dna.fa_5271	78	128	77	129	PF00847.13	AP2	Domain	2	54	55	56.2	2.1e-15	1	CL0081	160	AT5G07580.1	7e-29	122		encodes a member of the ERF (ethylene response factor) subfamily B-3 of ERF/AP2 transcription factor family. The protein contains one AP2 domain. There are 18 members in this subfamily including ATERF-1, ATERF-2, AND ATERF-5.
AP2_EREBP	gene_10#dna.fa_5420	106	156	105	156	PF00847.13	AP2	Domain	2	55	55	55.9	2.7e-15	1	CL0081	304	AT1G64380.1	2e-41	165		encodes a member of the DREB subfamily A-6 of ERF/AP2 transcription factor family. The protein contains one AP2 domain. There are 8 members in this subfamily including RAP2.4.
AP2_EREBP	gene_1#dna.fa_7347	101	151	100	152	PF00847.13	AP2	Domain	2	54	55	55.1	4.7e-15	1	CL0081	194	AT5G07580.1	6e-23	103		encodes a member of the ERF (ethylene response factor) subfamily B-3 of ERF/AP2 transcription factor family. The protein contains one AP2 domain. There are 18 members in this subfamily including ATERF-1, ATERF-2, AND ATERF-5.
AP2_EREBP	gene_1#dna.fa_4082	112	161	111	162	PF00847.13	AP2	Domain	2	54	55	54.5	7.3e-15	1	CL0081	193	AT5G61890.1	8e-10	60.1		encodes a member of the ERF (ethylene response factor) subfamily B-4 of ERF/AP2 transcription factor family. The protein contains one AP2 domain. There are 7 members in this subfamily.
AP2_EREBP	gene_3#dna.fa_3717	18	65	16	66	PF00847.13	AP2	Domain	3	54	55	48.7	4.7e-13	1	CL0081	192	AT5G52020.1	3e-33	137		encodes a member of the DREB subfamily A-4 of ERF/AP2 transcription factor family. The protein contains one AP2 domain. There are 17 members in this subfamily including TINY.
AP2_EREBP	gene_4#dna.fa_1254	90	136	88	139	PF00847.13	AP2	Domain	3	52	55	47.8	8.7e-13	1	CL0081	328	AT1G68550.1	2e-20	96.3		encodes a member of the ERF (ethylene response factor) subfamily B-6 of ERF/AP2 transcription factor family. The protein contains one AP2 domain. There are 12 members in this subfamily including RAP2.11.
AP2_EREBP	gene_3#dna.fa_5445	49	95	46	96	PF00847.13	AP2	Domain	4	54	55	46.8	1.8e-12	1	CL0081	212	AT1G12630.1	5e-31	130		encodes a member of the DREB subfamily A-4 of ERF/AP2 transcription factor family. The protein contains one AP2 domain. There are 17 members in this subfamily including TINY.
AP2_EREBP	gene_2#dna.fa_9451	108	150	107	154	PF00847.13	AP2	Domain	2	50	55	39.7	3.1e-10	1	CL0081	231	AT4G13040.3	1e-29	126		AP2 domain-containing transcription factor family protein; FUNCTIONS IN: transcription factor activity, DNA binding; INVOLVED IN: regulation of transcription, DNA-dependent; LOCATED IN: nucleus; CONTAINS InterPro DOMAIN/s: DNA-binding, integrase-type (InterPro:IPR016177), Pathogenesis-related transcriptional factor and ERF, DNA-binding (InterPro:IPR001471).
AP2_EREBP	gene_2#dna.fa_783	7	58	6	59	PF00847.13	AP2	Domain	2	54	55	38.5	7.4e-10	1	CL0081	164	AT1G71450.1	4e-19	90.5		encodes a member of the DREB subfamily A-4 of ERF/AP2 transcription factor family. The protein contains one AP2 domain. There are 17 members in this subfamily including TINY.
AP2_EREBP	gene_8#dna.fa_755	89	138	73	139	PF00847.13	AP2	Domain	8	54	55	29.5	4.8e-07	1	CL0081	429	AT2G41710.2	4e-112	401		ovule development protein, putative; FUNCTIONS IN: transcription factor activity, DNA binding; INVOLVED IN: regulation of transcription, DNA-dependent; LOCATED IN: nucleus; EXPRESSED IN: 22 plant structures; EXPRESSED DURING: 13 growth stages; CONTAINS InterPro DOMAIN/s: DNA-binding, integrase-type (InterPro:IPR016177), Pathogenesis-related transcriptional factor and ERF, DNA-binding (InterPro:IP…
AP2_EREBP	gene_1#dna.fa_154	52	100	51	101	PF00847.13	AP2	Domain	3	54	55	52.9	2.3e-14	1	CL0081	326	AT5G18560.1	1e-48	190	(PUCHI)	encodes PUCHI, a member of the ERF (ethylene response factor) subfamily B-1 of ERF/AP2 transcription factor family. The protein contains one AP2 domain. There are 15 members in this subfamily including ATERF-3, ATERF-4, ATERF-7, and leafy petiole. PUCHI is required for morphogenesis in the early lateral root primordium of Arabidopsis.
AP2_EREBP	gene_1#dna.fa_11403	25	66	23	69	PF00847.13	AP2	Domain	3	47	55	48.7	4.7e-13	1	CL0081	168	AT5G18560.1	4e-20	94	(PUCHI)	encodes PUCHI, a member of the ERF (ethylene response factor) subfamily B-1 of ERF/AP2 transcription factor family. The protein contains one AP2 domain. There are 15 members in this subfamily including ATERF-3, ATERF-4, ATERF-7, and leafy petiole. PUCHI is required for morphogenesis in the early lateral root primordium of Arabidopsis.
AP2_EREBP	gene_1#dna.fa_3599	86	134	84	135	PF00847.13	AP2	Domain	3	54	55	64.6	5.1e-18	1	CL0081	218	AT4G34410.1	4e-23	104	{REDOX RESPONSIVE TRANSCRIPTION FACTOR 1 (RRTF1)	encodes a member of the ERF (ethylene response factor) subfamily B-3 of ERF/AP2 transcription factor family. The protein contains one AP2 domain. There are 18 members in this subfamily including ATERF-1, ATERF-2, AND ATERF-5.
AP2_EREBP	gene_3#dna.fa_8329	122	164	119	165	PF00847.13	AP2	Domain	9	54	55	51.1	8.5e-14	1	CL0081	254	AT5G64750.1	7e-20	94	ABA REPRESSOR1 (ABR1)	Encodes a putative transcription factor containing an AP2 domain. Is a member of the ERF (ethylene response factor) subfamily B-4 of ERF/AP2 transcription factor family. Expressed in response to ABA, osmotic stress, sugar stress and drought. Mutants are hypersensitive to these stresses. May be involved in regulation of ABA mediated stress response.
AP2_EREBP	gene_11#dna.fa_3951	337	388	337	389	PF00847.13	AP2	Domain	1	54	55	53.9	1.1e-14	1	CL0081	570	AT4G37750.1	6e-101	364	AINTEGUMENTA (ANT)	ANT is required for control of cell proliferation and encodes a putative transcriptional regulator similar to AP2. Loss of function alleles have reduced fertility, abnormal ovules and abnormal lateral organs. Expressed specifically in the chalaza and in floral organ primordia.
AP2_EREBP	gene_1#dna.fa_4896	330	381	330	382	PF00847.13	AP2	Domain	1	54	55	48.5	5.5e-13	1	CL0081	613	AT4G37750.1	5e-104	375	AINTEGUMENTA (ANT)	ANT is required for control of cell proliferation and encodes a putative transcriptional regulator similar to AP2. Loss of function alleles have reduced fertility, abnormal ovules and abnormal lateral organs. Expressed specifically in the chalaza and in floral organ primordia.
AP2_EREBP	gene_4#dna.fa_5087	400	443	383	444	PF00847.13	AP2	Domain	9	54	55	34.7	1.1e-08	1	CL0081	628	AT4G37750.1	3e-111	399	AINTEGUMENTA (ANT)	ANT is required for control of cell proliferation and encodes a putative transcriptional regulator similar to AP2. Loss of function alleles have reduced fertility, abnormal ovules and abnormal lateral organs. Expressed specifically in the chalaza and in floral organ primordia.
AP2_EREBP	gene_11#dna.fa_6988	514	565	514	566	PF00847.13	AP2	Domain	1	54	55	49.1	3.4e-13	1	CL0081	743	AT5G57390.1	5e-88	322	AINTEGUMENTA-LIKE 5 (AIL5)	Encodes a member of the AP2 family of transcriptional regulators.May be involved in germination and seedling growth. Mutants are resistant to ABA analogs and are resistant to high nitrogen concentrations.essential for the developmental transition between the embryonic and vegetative phases in plants.Overexpression results in the formation of somatic embryos on cotyledons.
AP2_EREBP	gene_19#dna.fa_1330	155	204	155	205	PF00847.13	AP2	Domain	1	54	55	53.1	2e-14	1	CL0081	525	AT4G36920.1	1e-77	287	APETALA 2 (AP2)	Encodes a floral homeotic gene, a member of the AP2/EREBP (ethylene responsive element binding protein) class of transcription factors and is involved in the specification of floral organ identity, establishment of floral meristem identity, suppression of floral meristem indeterminancy, and development of the ovule and seed coat. AP2 also has a role in controlling seed mass. Dominant negative all…
AP2_EREBP	gene_12#dna.fa_4080	142	191	142	192	PF00847.13	AP2	Domain	1	54	55	53.1	2e-14	1	CL0081	474	AT4G36920.1	1e-87	320	APETALA 2 (AP2)	Encodes a floral homeotic gene, a member of the AP2/EREBP (ethylene responsive element binding protein) class of transcription factors and is involved in the specification of floral organ identity, establishment of floral meristem identity, suppression of floral meristem indeterminancy, and development of the ovule and seed coat. AP2 also has a role in controlling seed mass. Dominant negative all…
AP2_EREBP	gene_5#dna.fa_4149	130	179	130	180	PF00847.13	AP2	Domain	1	54	55	52.2	3.8e-14	1	CL0081	456	AT4G36920.1	6e-67	251	APETALA 2 (AP2)	Encodes a floral homeotic gene, a member of the AP2/EREBP (ethylene responsive element binding protein) class of transcription factors and is involved in the specification of floral organ identity, establishment of floral meristem identity, suppression of floral meristem indeterminancy, and development of the ovule and seed coat. AP2 also has a role in controlling seed mass. Dominant negative all…
AP2_EREBP	gene_2#dna.fa_9404	78	134	78	135	PF00847.13	AP2	Domain	1	54	55	45.7	4.2e-12	1	CL0081	334	AT4G36920.1	7e-64	240	APETALA 2 (AP2)	Encodes a floral homeotic gene, a member of the AP2/EREBP (ethylene responsive element binding protein) class of transcription factors and is involved in the specification of floral organ identity, establishment of floral meristem identity, suppression of floral meristem indeterminancy, and development of the ovule and seed coat. AP2 also has a role in controlling seed mass. Dominant negative all…
AP2_EREBP	gene_1#dna.fa_1715	361	412	361	413	PF00847.13	AP2	Domain	1	54	55	53.3	1.7e-14	1	CL0081	647	AT5G17430.1	1e-104	377	BABY BOOM (BBM)	Encodes an AP2-domain containing protein similar to ANT. Expressed in embryos and lateral root primordium.
AP2_EREBP	gene_1#dna.fa_3945	29	78	28	79	PF00847.13	AP2	Domain	2	54	55	54.4	7.8e-15	1	CL0081	149	AT3G50260.1	1e-42	168	COOPERATIVELY REGULATED BY ETHYLENE AND JASMONATE 1 (CEJ1)	Encodes a member of the DREB subfamily A-5 of ERF/AP2 transcription factor family. The protein contains one AP2 domain. Involved in defense and freezing stress responses. There are 16 members in this subfamily including RAP2.1, RAP2.9 and RAP2.10.
AP2_EREBP	gene_4#dna.fa_3717	53	103	53	104	PF00847.13	AP2	Domain	1	54	55	58.1	5.4e-16	1	CL0081	213	AT4G25470.1	5e-55	210	C-REPEAT/DRE BINDING FACTOR 2 (CBF2)	Encodes a member of the DREB subfamily A-1 of ERF/AP2 transcription factor family (CBF2). The protein contains one AP2 domain. There are six members in this subfamily, including CBF1, CBF2, and CBF3. This gene is involved in response to low temperature, abscisic acid, and circadian rhythm. Overexpressing this gene leads to increased freeze tolerance and induces the expression level of 85 cold-ind…
AP2_EREBP	gene_4#dna.fa_5445	67	117	67	118	PF00847.13	AP2	Domain	1	54	55	54.7	6.5e-15	1	CL0081	225	AT4G25470.1	1e-40	162	C-REPEAT/DRE BINDING FACTOR 2 (CBF2)	Encodes a member of the DREB subfamily A-1 of ERF/AP2 transcription factor family (CBF2). The protein contains one AP2 domain. There are six members in this subfamily, including CBF1, CBF2, and CBF3. This gene is involved in response to low temperature, abscisic acid, and circadian rhythm. Overexpressing this gene leads to increased freeze tolerance and induces the expression level of 85 cold-ind…
AP2_EREBP	gene_7#dna.fa_6772	89	139	89	140	PF00847.13	AP2	Domain	1	54	55	62.7	2e-17	1	CL0081	268	AT4G23750.1	2e-24	109	CYTOKININ RESPONSE FACTOR 2 (CRF2)	encodes a member of the ERF (ethylene response factor) subfamily B-5 of ERF/AP2 transcription factor family. The protein contains one AP2 domain. There are 7 members in this subfamily. Monopteros target gene.
AP2_EREBP	gene_43#dna.fa_83	89	138	88	139	PF00847.13	AP2	Domain	2	54	55	60.5	9.5e-17	1	CL0081	276	AT4G27950.1	4e-29	124	CYTOKININ RESPONSE FACTOR 4 (CRF4)	encodes a member of the ERF (ethylene response factor) subfamily B-5 of ERF/AP2 transcription factor family. The protein contains one AP2 domain. There are 7 members in this subfamily.
AP2_EREBP	gene_1#dna.fa_9208	104	154	104	155	PF00847.13	AP2	Domain	1	54	55	59.7	1.7e-16	1	CL0081	326	AT4G27950.1	3e-39	158	CYTOKININ RESPONSE FACTOR 4 (CRF4)	encodes a member of the ERF (ethylene response factor) subfamily B-5 of ERF/AP2 transcription factor family. The protein contains one AP2 domain. There are 7 members in this subfamily.
AP2_EREBP	gene_11#dna.fa_4080	22	70	20	71	PF00847.13	AP2	Domain	3	54	55	50.9	9.8e-14	1	CL0081	189	AT5G67190.1	9e-41	162	DREB AND EAR MOTIF PROTEIN 2 (DEAR2)	encodes a member of the DREB subfamily A-5 of ERF/AP2 transcription factor family. The protein contains one AP2 domain. There are 16 members in this subfamily including RAP2.1, RAP2.9 and RAP2.10.
AP2_EREBP	gene_3#dna.fa_9403	12	61	11	62	PF00847.13	AP2	Domain	2	54	55	52	4.5e-14	1	CL0081	159	AT2G23340.1	5e-37	149	DREB AND EAR MOTIF PROTEIN 3 (DEAR3)	encodes a member of the DREB subfamily A-5 of ERF/AP2 transcription factor family. The protein contains one AP2 domain. There are 16 members in this subfamily including RAP2.1, RAP2.9 and RAP2.10.
AP2_EREBP	gene_13#dna.fa_7213	8	57	7	58	PF00847.13	AP2	Domain	2	54	55	64.3	6.5e-18	1	CL0081	97	AT1G28360.1	1e-31	130	ERF DOMAIN PROTEIN 12 (ERF12)	encodes a member of the ERF (ethylene response factor) subfamily B-1 of ERF/AP2 transcription factor family (ERF12). The protein contains one AP2 domain. There are 15 members in this subfamily including ATERF-3, ATERF-4, ATERF-7, and leafy petiole.
AP2_EREBP	gene_1#dna.fa_841	20	69	19	70	PF00847.13	AP2	Domain	2	54	55	61.7	4.2e-17	1	CL0081	209	AT5G44210.1	6e-25	110	ERF DOMAIN PROTEIN 9 (ERF9)	encodes a member of the ERF (ethylene response factor) subfamily B-1 of ERF/AP2 transcription factor family (ATERF-9). The protein contains one AP2 domain. There are 15 members in this subfamily including ATERF-3, ATERF-4, ATERF-7, and leafy petiole.
AP2_EREBP	gene_8#dna.fa_205	21	70	20	71	PF00847.13	AP2	Domain	2	54	55	59.4	2.1e-16	1	CL0081	246	AT5G44210.1	5e-22	100	ERF DOMAIN PROTEIN 9 (ERF9)	encodes a member of the ERF (ethylene response factor) subfamily B-1 of ERF/AP2 transcription factor family (ATERF-9). The protein contains one AP2 domain. There are 15 members in this subfamily including ATERF-3, ATERF-4, ATERF-7, and leafy petiole.
AP2_EREBP	gene_1#dna.fa_10830	88	138	87	139	PF00847.13	AP2	Domain	2	54	55	59	2.9e-16	1	CL0081	228	AT3G23240.1	3e-41	164	ETHYLENE RESPONSE FACTOR 1 (ERF1)	encodes a member of the ERF (ethylene response factor) subfamily B-3 of ERF/AP2 transcription factor family (ERF1). The protein contains one AP2 domain. There are 18 members in this subfamily including ATERF-1, ATERF-2, AND ATERF-5. EREBP like protein that binds GCC box of ethylene regulated promoters such as basic chitinases. Constitutive expression of ERF1 phenocopies ethylene over production. …
AP2_EREBP	gene_1#dna.fa_12854	84	134	83	135	PF00847.13	AP2	Domain	2	54	55	57.7	7.2e-16	1	CL0081	177	AT3G23240.1	8e-29	122	ETHYLENE RESPONSE FACTOR 1 (ERF1)	encodes a member of the ERF (ethylene response factor) subfamily B-3 of ERF/AP2 transcription factor family (ERF1). The protein contains one AP2 domain. There are 18 members in this subfamily including ATERF-1, ATERF-2, AND ATERF-5. EREBP like protein that binds GCC box of ethylene regulated promoters such as basic chitinases. Constitutive expression of ERF1 phenocopies ethylene over production. …
AP2_EREBP	gene_1#dna.fa_7592	140	190	139	191	PF00847.13	AP2	Domain	2	54	55	60.6	9e-17	1	CL0081	279	AT4G17500.1	3e-53	204	ETHYLENE RESPONSIVE ELEMENT BINDING FACTOR 1 (ATERF-1)	Encodes a member of the ERF (ethylene response factor) subfamily B-3 of ERF/AP2 transcription factor family (ATERF-1). The protein contains one AP2 domain. There are 18 members in this subfamily including ATERF-1, ATERF-2, AND ATERF-5.
AP2_EREBP	gene_6#dna.fa_3004	24	73	23	74	PF00847.13	AP2	Domain	2	54	55	65.9	2e-18	1	CL0081	214	AT1G50640.1	2e-23	105	ETHYLENE RESPONSIVE ELEMENT BINDING FACTOR 3 (ERF3)	encodes a member of the ERF (ethylene response factor) subfamily B-1 of ERF/AP2 transcription factor family (ATERF-3). The protein contains one AP2 domain. There are 15 members in this subfamily including ATERF-3, ATERF-4, ATERF-7, and leafy petiole.
AP2_EREBP	gene_3#dna.fa_6839	19	68	19	69	PF00847.13	AP2	Domain	2	54	55	61.8	3.9e-17	1	CL0081	193	AT3G15210.1	3e-18	87.8	ETHYLENE RESPONSIVE ELEMENT BINDING FACTOR 4 (ERF4)	Encodes a member of the ERF (ethylene response factor) subfamily B-1 of ERF/AP2 transcription factor family (ATERF-4). The protein contains one AP2 domain. Acts as a negative regulator of JA-responsive defense gene expression and resistance to the necrotrophic fungal pathogen Fusarium oxysporum and antagonizes JA inhibition of root elongation.
AP2_EREBP	gene_16#dna.fa_166	91	140	91	142	PF00847.13	AP2	Domain	1	53	55	65.6	2.5e-18	1	CL0081	163	AT3G16770.1	2e-24	108	ETHYLENE-RESPONSIVE ELEMENT BINDING PROTEIN (ATEBP)	Encodes a member of the ERF (ethylene response factor) subfamily B-2 of the plant specific ERF/AP2 transcription factor family (RAP2.3). The protein contains one AP2 domain. There are 5 members in this subfamily including RAP2.2 AND RAP2.12.It is localized to the nucleus and acts as a transcriptional activator through the GCC-box. It has been identified as a suppressor of Bax-induced cell death b…
AP2_EREBP	gene_1#dna.fa_1372	9	59	9	60	PF00847.13	AP2	Domain	1	54	55	56	2.4e-15	1	CL0081	183	AT2G36450.1	1e-36	149	HARDY (HRD)	encodes a member of the DREB subfamily A-4 of ERF/AP2 transcription factor family. The protein contains one AP2 domain. There are 17 members in this subfamily including TINY. Ectopic overexpression of HRD increases the density of the root network and improves water and salt stress tolerance in Arabidopsis. Overexpression of HRD in rice causes an increase in plant biomass and drought resistance.
AP2_EREBP	gene_1#dna.fa_4157	149	198	147	199	PF00847.13	AP2	Domain	3	54	55	49.1	3.6e-13	1	CL0081	457	AT1G51190.1	3e-136	481	PLETHORA 2 (PLT2)	Encodes a member of the AINTEGUMENTA-like (AIL) subclass of the AP2/EREBP family of transcription factors and is essential for quiescent center (QC) specification and stem cell activity. It is a key effector for establishment of the stem cell niche during embryonic pattern formation. It is transcribed in response to auxin accumulation and is dependent on auxin response transcription factors.
AP2_EREBP	gene_10#dna.fa_3976	48	97	47	98	PF00847.13	AP2	Domain	2	54	55	58.9	3e-16	1	CL0081	311	AT5G19790.1	4e-19	91.7	RELATED TO AP2 11 (RAP2.11)	encodes a member of the ERF (ethylene response factor) subfamily B-6 of ERF/AP2 transcription factor family (RAP2.11). The protein contains one AP2 domain. There are 12 members in this subfamily including RAP2.11.
AP2_EREBP	gene_3#dna.fa_8882	36	85	35	86	PF00847.13	AP2	Domain	2	54	55	57.1	1.1e-15	1	CL0081	241	AT5G19790.1	7e-21	97.1	RELATED TO AP2 11 (RAP2.11)	encodes a member of the ERF (ethylene response factor) subfamily B-6 of ERF/AP2 transcription factor family (RAP2.11). The protein contains one AP2 domain. There are 12 members in this subfamily including RAP2.11.
AP2_EREBP	gene_7#dna.fa_1441	21	69	19	70	PF00847.13	AP2	Domain	3	54	55	45	7e-12	1	CL0081	199	AT5G19790.1	3e-11	64.7	RELATED TO AP2 11 (RAP2.11)	encodes a member of the ERF (ethylene response factor) subfamily B-6 of ERF/AP2 transcription factor family (RAP2.11). The protein contains one AP2 domain. There are 12 members in this subfamily including RAP2.11.
AP2_EREBP	gene_1#dna.fa_4632	127	175	125	176	PF00847.13	AP2	Domain	3	54	55	64	7.9e-18	1	CL0081	310	AT1G78080.1	1e-51	199	RELATED TO AP2 4 (RAP2.4)	Encodes a member of the DREB subfamily A-6 of ERF/AP2 transcription factor family (RAP2.4). The protein contains one AP2 domain. Role in mediating light and ethylene signaling.
AP2_EREBP	gene_1#dna.fa_10479	120	168	118	169	PF00847.13	AP2	Domain	3	54	55	63.9	8.7e-18	1	CL0081	321	AT1G78080.1	2e-50	196	RELATED TO AP2 4 (RAP2.4)	Encodes a member of the DREB subfamily A-6 of ERF/AP2 transcription factor family (RAP2.4). The protein contains one AP2 domain. Role in mediating light and ethylene signaling.
AP2_EREBP	gene_1#dna.fa_3554	12	61	11	62	PF00847.13	AP2	Domain	2	54	55	63.5	1.2e-17	1	CL0081	177	AT5G13330.1	2e-25	111	RELATED TO AP2 6L (Rap2.6L)	encodes a member of the ERF (ethylene response factor) subfamily B-4 of ERF/AP2 transcription factor family. The protein contains one AP2 domain. There are 7 members in this subfamily.
AP2_EREBP	gene_1#dna.fa_796	6	56	6	57	PF00847.13	AP2	Domain	1	54	55	59.6	1.8e-16	1	CL0081	190	AT1G15360.1	7e-40	159	SHINE 1 (SHN1)	Encodes a member of the ERF (ethylene response factor) subfamily B-6 of ERF/AP2 transcription factor family. The protein contains one AP2 domain. There are 12 members in this subfamily including RAP2.11. This gene is involved in wax biosynthesis. Over-expression of the gene results in glossy leaf phenotype and increased drought tolerance. Two closely related genes, AT5G25390 and AT5G11190 have si…
AP2_EREBP	gene_2#dna.fa_2165	5	53	5	56	PF00847.13	AP2	Domain	1	52	55	58.4	4.4e-16	1	CL0081	220	AT1G15360.1	7e-49	189	SHINE 1 (SHN1)	Encodes a member of the ERF (ethylene response factor) subfamily B-6 of ERF/AP2 transcription factor family. The protein contains one AP2 domain. There are 12 members in this subfamily including RAP2.11. This gene is involved in wax biosynthesis. Over-expression of the gene results in glossy leaf phenotype and increased drought tolerance. Two closely related genes, AT5G25390 and AT5G11190 have si…
AP2_EREBP	gene_1#dna.fa_10945	5	51	5	56	PF00847.13	AP2	Domain	1	50	55	57.8	6.6e-16	1	CL0081	223	AT1G15360.1	1e-44	176	SHINE 1 (SHN1)	Encodes a member of the ERF (ethylene response factor) subfamily B-6 of ERF/AP2 transcription factor family. The protein contains one AP2 domain. There are 12 members in this subfamily including RAP2.11. This gene is involved in wax biosynthesis. Over-expression of the gene results in glossy leaf phenotype and increased drought tolerance. Two closely related genes, AT5G25390 and AT5G11190 have si…
AP2_EREBP	gene_4#dna.fa_8514	55	105	55	106	PF00847.13	AP2	Domain	1	54	55	54.1	9.9e-15	1	CL0081	206	AT5G11590.1	2e-45	177	TINY2 (TINY2)	encodes a member of the DREB subfamily A-4 of ERF/AP2 transcription factor family. The protein contains one AP2 domain. There are 17 members in this subfamily including TINY.
AP2_EREBP	gene_1#dna.fa_2183	54	104	54	105	PF00847.13	AP2	Domain	1	54	55	53.5	1.5e-14	1	CL0081	252	AT5G11590.1	2e-30	128	TINY2 (TINY2)	encodes a member of the DREB subfamily A-4 of ERF/AP2 transcription factor family. The protein contains one AP2 domain. There are 17 members in this subfamily including TINY.
AP2_EREBP	gene_2#dna.fa_10047	2	44	1	45	PF00847.13	AP2	Domain	10	54	55	44.7	8.6e-12	1	CL0081	182	AT5G11590.1	3e-35	144	TINY2 (TINY2)	encodes a member of the DREB subfamily A-4 of ERF/AP2 transcription factor family. The protein contains one AP2 domain. There are 17 members in this subfamily including TINY.
AP2_EREBP	gene_3#dna.fa_7748	169	220	169	221	PF00847.13	AP2	Domain	1	54	55	54.4	8e-15	1	CL0081	394	AT3G54320.1	8e-74	273	WRINKLED 1 (WRI1)	WRINKLED1 encodes transcription factor of the AP2/ERWEBP class. Protein has two plant-specific (AP2/EREB) DNA-binding domains and is involved in the control of storage compound biosynthesis in Arabidopsis. Mutants have wrinkled seed phenotype, due to a defect in the incorporation of sucrose and glucose into triacylglycerols. Transgenic sGsL plants (21-day-old) grown on 6% sucrose for 24 hours had…
AP2_EREBP	gene_5#dna.fa_4061	33	83	33	84	PF00847.13	AP2	Domain	1	54	55	61.2	6.1e-17	1	CL0081	201	AT5G11590.1	1e-36	149	TINY2 (TINY2)	encodes a member of the DREB subfamily A-4 of ERF/AP2 transcription factor family. The protein contains one AP2 domain. There are 17 members in this subfamily including TINY.
bZIP	gene_7#dna.fa_588	299	361	299	362	PF00170.14	bZIP_1	Family	1	63	64	68.4	3e-19	1	CL0018	907	AT1G32160.1	4e-131	466		unknown protein; FUNCTIONS IN: molecular_function unknown; INVOLVED IN: biological_process unknown; LOCATED IN: chloroplast; EXPRESSED IN: 22 plant structures; EXPRESSED DURING: 13 growth stages; CONTAINS InterPro DOMAIN/s: Protein of unknown function DUF760 (InterPro:IPR008479); BEST Arabidopsis thaliana protein match is: unknown protein (TAIR:AT3G17800.2); Has 83 Blast hits to 83 proteins in 18…
bZIP	gene_11#dna.fa_6864	267	316	264	321	PF00170.14	bZIP_1	Family	4	53	64	47.6	9.2e-13	1	CL0018	337	AT5G66090.1	6e-55	211		unknown protein; FUNCTIONS IN: molecular_function unknown; LOCATED IN: chloroplast, chloroplast stroma; EXPRESSED IN: 21 plant structures; EXPRESSED DURING: 13 growth stages; Has 29 Blast hits to 29 proteins in 12 species: Archae - 0; Bacteria - 10; Metazoa - 0; Fungi - 0; Plants - 18; Viruses - 0; Other Eukaryotes - 1 (source: NCBI BLink).
bZIP	gene_4#dna.fa_3817	176	237	174	238	PF00170.14	bZIP_1	Family	3	63	64	44.9	6.5e-12	1	CL0018	258	AT5G44080.1	2e-49	192		bZIP transcription factor family protein; FUNCTIONS IN: transcription factor activity; INVOLVED IN: regulation of transcription, DNA-dependent; LOCATED IN: nucleus, chloroplast; EXPRESSED IN: 24 plant structures; EXPRESSED DURING: 13 growth stages; CONTAINS InterPro DOMAIN/s: Basic-leucine zipper (bZIP) transcription factor (InterPro:IPR004827), bZIP transcription factor, bZIP-1 (InterPro:IPR0116…
bZIP	gene_1#dna.fa_2280	97	138	94	143	PF00170.14	bZIP_1	Family	4	45	64	35	7.7e-09	1	CL0018	374	AT1G08320.1	1e-125	446		bZIP family transcription factor; FUNCTIONS IN: transcription factor activity, DNA binding; INVOLVED IN: regulation of transcription, DNA-dependent; LOCATED IN: nucleus; EXPRESSED IN: 9 plant structures; EXPRESSED DURING: 6 growth stages; CONTAINS InterPro DOMAIN/s: Basic-leucine zipper (bZIP) transcription factor (InterPro:IPR004827), bZIP transcription factor, bZIP-1 (InterPro:IPR011616); BEST …
bZIP	gene_1#dna.fa_7854	255	295	253	299	PF00170.14	bZIP_1	Family	13	53	64	26.6	3.4e-06	1	CL0018	352	AT1G06070.1	3e-80	295		bZIP transcription factor, putative (bZIP69); FUNCTIONS IN: transcription factor activity, DNA binding; INVOLVED IN: regulation of transcription, DNA-dependent; LOCATED IN: nucleus, chloroplast; EXPRESSED IN: 23 plant structures; EXPRESSED DURING: 13 growth stages; CONTAINS InterPro DOMAIN/s: Basic-leucine zipper (bZIP) transcription factor (InterPro:IPR004827), bZIP transcription factor, bZIP-1 …
bZIP	gene_2#dna.fa_6935	429	475	419	476	PF00170.14	bZIP_1	Family	17	63	64	25.8	5.8e-06	1	CL0018	538	AT1G58110.1	9e-76	281		bZIP family transcription factor; FUNCTIONS IN: transcription factor activity, sequence-specific DNA binding, DNA binding; INVOLVED IN: regulation of transcription, DNA-dependent; LOCATED IN: cellular_component unknown; EXPRESSED IN: 23 plant structures; EXPRESSED DURING: 13 growth stages; CONTAINS InterPro DOMAIN/s: Basic-leucine zipper (bZIP) transcription factor (InterPro:IPR004827); BEST Arab…
bZIP	gene_3#dna.fa_735	268	329	267	330	PF00170.14	bZIP_1	Family	2	63	64	40.9	1.1e-10	1	CL0018	768	AT2G40950.1	2e-132	469	(BZIP17)	bZIP17 appears to regulate transcription as part of a salt and osmotic stress response. zip17 mutants show enhanced inhibition of primary root elongation in response to NaCl. Several salt-responsive genes, such as ATHB-7 show a reduced transcriptional response to a salt treatment in zip17 mutant seedlings. myc:bZIP17 undergoes proteolytic processing in salt-treated wild type seedlings, but not in…
bZIP	gene_1#dna.fa_12740	149	200	146	208	PF00170.14	bZIP_1	Family	5	56	64	37.1	1.7e-09	1	CL0018	275	AT2G42380.2	5e-60	227	(BZIP34)	Encodes a member of the BZIP family of transcription factors. Forms heterodimers with the related protein AtbZIP61. Binds to G-boxes in vitro and is localized to the nucleus in onion epidermal cells.
bZIP	gene_3#dna.fa_6203	1	52	1	54	PF00170.14	bZIP_1	Family	11	62	64	32.3	5.4e-08	1	CL0018	191	AT2G42380.2	9e-15	76.3	(BZIP34)	Encodes a member of the BZIP family of transcription factors. Forms heterodimers with the related protein AtbZIP61. Binds to G-boxes in vitro and is localized to the nucleus in onion epidermal cells.
bZIP	gene_2#dna.fa_6836	85	130	83	144	PF00170.14	bZIP_1	Family	5	50	64	35.8	4.4e-09	1	CL0018	220	AT3G58120.1	1e-51	199	(BZIP61)	Encodes a member of the BZIP family of transcription factors. Forms heterodimers with the related protein AtbZIP34. Binds to G-boxes in vitro and is localized to the nucleus in onion epidermal cells.
bZIP	gene_4#dna.fa_8974	359	410	357	412	PF00170.14	bZIP_1	Family	5	56	64	43.9	1.3e-11	1	CL0018	460	AT2G36270.1	4e-82	301	ABA INSENSITIVE 5 (ABI5)	Encodes a member of the basic leucine zipper transcription factor family, involved in ABA signalling during seed maturation and germination. The Arabidopsis abscisic acid (ABA)-insensitive abi5 mutants have pleiotropic defects in ABA response, including decreased sensitivity to ABA inhibition of germination and altered expression of some ABA-regulated genes. Comparison of seed and ABA-inducible v…
bZIP	gene_2#dna.fa_4633	185	228	180	236	PF00170.14	bZIP_1	Family	5	48	64	43.4	1.9e-11	1	CL0018	265	AT3G56850.1	6e-15	77.4	ABA-RESPONSIVE ELEMENT BINDING PROTEIN 3 (AREB3)	Encodes an ABA-responsive element binding protein with a bZIP domain. Located in the nucleus and expressed in the embryo during seed maturation.
bZIP	gene_9#dna.fa_5489	242	285	238	294	PF00170.14	bZIP_1	Family	5	48	64	40	2.1e-10	1	CL0018	312	AT3G56850.1	1e-40	163	ABA-RESPONSIVE ELEMENT BINDING PROTEIN 3 (AREB3)	Encodes an ABA-responsive element binding protein with a bZIP domain. Located in the nucleus and expressed in the embryo during seed maturation.
bZIP	gene_15#dna.fa_12638	31	88	28	90	PF00170.14	bZIP_1	Family	5	62	64	42.8	2.9e-11	1	CL0018	165	AT1G75390.1	1e-37	152	ARABIDOPSIS THALIANA BASIC LEUCINE-ZIPPER 44 (AtbZIP44)	Arabidopsis thaliana basic leucine-zipper 44 (AtbZIP44); FUNCTIONS IN: transcription factor activity, protein heterodimerization activity, DNA binding; INVOLVED IN: regulation of transcription, DNA-dependent; LOCATED IN: nucleus, chloroplast; CONTAINS InterPro DOMAIN/s: Basic-leucine zipper (bZIP) transcription factor (InterPro:IPR004827), Basic leucine zipper (InterPro:IPR011700); BEST Arabidops…
bZIP	gene_9#dna.fa_9700	28	87	26	88	PF00170.14	bZIP_1	Family	4	63	64	40.3	1.7e-10	1	CL0018	147	AT1G75390.1	5e-18	86.3	ARABIDOPSIS THALIANA BASIC LEUCINE-ZIPPER 44 (AtbZIP44)	Arabidopsis thaliana basic leucine-zipper 44 (AtbZIP44); FUNCTIONS IN: transcription factor activity, protein heterodimerization activity, DNA binding; INVOLVED IN: regulation of transcription, DNA-dependent; LOCATED IN: nucleus, chloroplast; CONTAINS InterPro DOMAIN/s: Basic-leucine zipper (bZIP) transcription factor (InterPro:IPR004827), Basic leucine zipper (InterPro:IPR011700); BEST Arabidops…
bZIP	gene_3#dna.fa_7178	25	83	23	84	PF00170.14	bZIP_1	Family	5	63	64	40.2	1.9e-10	1	CL0018	260	AT1G75390.1	3e-32	135	ARABIDOPSIS THALIANA BASIC LEUCINE-ZIPPER 44 (AtbZIP44)	Arabidopsis thaliana basic leucine-zipper 44 (AtbZIP44); FUNCTIONS IN: transcription factor activity, protein heterodimerization activity, DNA binding; INVOLVED IN: regulation of transcription, DNA-dependent; LOCATED IN: nucleus, chloroplast; CONTAINS InterPro DOMAIN/s: Basic-leucine zipper (bZIP) transcription factor (InterPro:IPR004827), Basic leucine zipper (InterPro:IPR011700); BEST Arabidops…
bZIP	gene_1#dna.fa_7954	36	62	33	67	PF00170.14	bZIP_1	Family	5	31	64	28.9	6.5e-07	1	CL0018	73	AT1G75390.1	2e-11	63.9	ARABIDOPSIS THALIANA BASIC LEUCINE-ZIPPER 44 (AtbZIP44)	Arabidopsis thaliana basic leucine-zipper 44 (AtbZIP44); FUNCTIONS IN: transcription factor activity, protein heterodimerization activity, DNA binding; INVOLVED IN: regulation of transcription, DNA-dependent; LOCATED IN: nucleus, chloroplast; CONTAINS InterPro DOMAIN/s: Basic-leucine zipper (bZIP) transcription factor (InterPro:IPR004827), Basic leucine zipper (InterPro:IPR011700); BEST Arabidops…
bZIP	gene_2#dna.fa_7367	285	339	284	346	PF00170.14	bZIP_1	Family	3	57	64	47	1.5e-12	1	CL0018	562	AT3G54620.1	1e-22	104	BASIC LEUCINE ZIPPER 25 (BZIP25)	bZIP transcription factor-like protein mRNA
bZIP	gene_7#dna.fa_798	25	72	22	84	PF00170.14	bZIP_1	Family	5	52	64	40.4	1.6e-10	1	CL0018	143	AT3G62420.1	5e-36	145	BASIC REGION/LEUCINE ZIPPER MOTIF 53 (ATBZIP53)	Encodes a group-S bZIP transcription factor. Forms heterodimers with group-C bZIP transcription factors. The heterodimers bind to the ACTCAT cis-element of proline dehydrogenase gene.
bZIP	gene_10#dna.fa_555	112	160	108	171	PF00170.14	bZIP_1	Family	5	53	64	40.1	2e-10	1	CL0018	234	AT3G62420.1	1e-14	76.3	BASIC REGION/LEUCINE ZIPPER MOTIF 53 (ATBZIP53)	Encodes a group-S bZIP transcription factor. Forms heterodimers with group-C bZIP transcription factors. The heterodimers bind to the ACTCAT cis-element of proline dehydrogenase gene.
bZIP	gene_28#dna.fa_6433	181	225	178	240	PF00170.14	bZIP_1	Family	4	48	64	33.9	1.7e-08	1	CL0018	383	AT1G42990.1	9e-12	67.8	BASIC REGION/LEUCINE ZIPPER MOTIF 60 (ATBZIP60)	AtbZIP60 consists of a bZIP DNA binding domain followed by a putative transmembrane domain. GFP fusions containing the first 260 amino acids (AtbZIP60deltaC) are nuclear-localized. AtbZIP60 is upregulated by the addition of tunicamycin (ER stress response inductor), DTT (inhibitor of disulfide bond formation) and azetin-2-carboxylate (proline analog perturbing protein structure). Upon ER stress t…
bZIP	gene_2#dna.fa_6851	298	360	298	369	PF00170.14	bZIP_1	Family	1	63	64	68.8	2.2e-19	1	CL0018	405	AT2G35530.1	2e-126	449	BASIC REGION/LEUCINE ZIPPER TRANSCRIPTION FACTOR 16 (bZIP16)	Encodes a G group bZIP transcription factor family member that can bind cis elements with an ACGT core, such as G-box, Hex, C-box and As-1. The protein is localized in the nucleus and can homodimerize and can heterodimerize with other G group members.
bZIP	gene_20#dna.fa_1645	85	146	85	148	PF00170.14	bZIP_1	Family	1	62	64	49.1	3.2e-13	1	CL0018	201	AT5G11260.1	2e-50	194	ELONGATED HYPOCOTYL 5 (HY5)	Basic leucine zipper (bZIP) transcription factor. Nuclear localization. Involved in light-regulated transcriptional activation of G-box-containing promoters. Negatively regulated by Cop1. Although cytokinins do not appear to affect the gene's promoter activity, they appear to stabilize the protein. HY5 plays a role in anthocyanin accumulation in far-red light and blue light, but not in red light …
bZIP	gene_1#dna.fa_8595	26	84	23	85	PF00170.14	bZIP_1	Family	5	63	64	40.4	1.6e-10	1	CL0018	159	AT4G34590.1	5e-36	146	G-BOX BINDING FACTOR 6 (GBF6)	Encodes a basic domain leucine zipper (bZip) transcription factor bZIP11. Translation is repressed by sucrose. Directly regulates gene expression of ASN1 and ProDH2, which are enzyme-coding genes involved in amino acid metabolism.
bZIP	gene_2#dna.fa_7278	47	88	44	94	PF00170.14	bZIP_1	Family	4	45	64	30.9	1.5e-07	1	CL0018	333	AT5G06960.1	5e-117	417	OCS-ELEMENT BINDING FACTOR 5 (OBF5)	Encodes a basic leucine zipper (B-ZIP) containing protein that interacts with NPR1 to promote expression of salicylic acid induced genes. Binds the ocs-element.
bZIP	gene_1#dna.fa_739	329	371	327	379	PF00170.14	bZIP_1	Family	3	45	64	33.8	1.9e-08	1	CL0018	392	AT3G12250.4	1e-15	80.5	TGACG MOTIF-BINDING FACTOR 6 (TGA6)	basic leucine zipper transcription factor involved in the activation of SA-responsive genes.
bZIP	gene_1#dna.fa_4454	374	393	368	396	PF00170.14	bZIP_1	Family	7	26	64	25.1	9.5e-06	1	CL0018	421
bZIP	gene_7#dna.fa_5113	738	800	738	801	PF00170.14	bZIP_1	Family	1	63	64	73.8	6.1e-21	1	CL0018	837	AT5G66710.1	2e-99	360		protein kinase, putative; FUNCTIONS IN: protein serine/threonine/tyrosine kinase activity, kinase activity; INVOLVED IN: protein amino acid phosphorylation; LOCATED IN: plasma membrane; EXPRESSED IN: 9 plant structures; EXPRESSED DURING: 4 anthesis, F mature embryo stage, petal differentiation and expansion stage, D bilateral stage, E expanded cotyledon stage; CONTAINS InterPro DOMAIN/s: Protein …
bZIP	gene_6#dna.fa_4881	354	406	352	413	PF00170.14	bZIP_1	Family	5	57	64	46.4	2.1e-12	1	CL0018	1024	AT1G45207.2	5e-108	389		remorin family protein; FUNCTIONS IN: molecular_function unknown; INVOLVED IN: biological_process unknown; LOCATED IN: plasma membrane; CONTAINS InterPro DOMAIN/s: Remorin, C-terminal region (InterPro:IPR005516); BEST Arabidopsis thaliana protein match is: remorin family protein (TAIR:AT4G36970.1); Has 1135 Blast hits to 247 proteins in 47 species: Archae - 0; Bacteria - 47; Metazoa - 24; Fungi -…
bZIP	gene_8#dna.fa_2988	187	231	184	235	PF00170.14	bZIP_1	Family	4	48	64	42	5e-11	1	CL0018	547	AT5G44080.1	9e-23	105		bZIP transcription factor family protein; FUNCTIONS IN: transcription factor activity; INVOLVED IN: regulation of transcription, DNA-dependent; LOCATED IN: nucleus, chloroplast; EXPRESSED IN: 24 plant structures; EXPRESSED DURING: 13 growth stages; CONTAINS InterPro DOMAIN/s: Basic-leucine zipper (bZIP) transcription factor (InterPro:IPR004827), bZIP transcription factor, bZIP-1 (InterPro:IPR0116…
bZIP	gene_1#dna.fa_7143	142	191	140	196	PF00170.14	bZIP_1	Family	5	54	64	33.8	1.9e-08	1	CL0018	385	AT2G40620.1	4e-88	321		bZIP transcription factor family protein; FUNCTIONS IN: transcription factor activity, DNA binding; INVOLVED IN: regulation of transcription, DNA-dependent; LOCATED IN: nucleus; EXPRESSED IN: 24 plant structures; EXPRESSED DURING: 15 growth stages; CONTAINS InterPro DOMAIN/s: Basic-leucine zipper (bZIP) transcription factor (InterPro:IPR004827), bZIP transcription factor, bZIP-1 (InterPro:IPR0116…
bZIP	gene_1#dna.fa_8999	153	182	151	195	PF00170.14	bZIP_1	Family	5	34	64	32.9	3.6e-08	1	CL0018	428	AT1G08320.1	4e-109	391		bZIP family transcription factor; FUNCTIONS IN: transcription factor activity, DNA binding; INVOLVED IN: regulation of transcription, DNA-dependent; LOCATED IN: nucleus; EXPRESSED IN: 9 plant structures; EXPRESSED DURING: 6 growth stages; CONTAINS InterPro DOMAIN/s: Basic-leucine zipper (bZIP) transcription factor (InterPro:IPR004827), bZIP transcription factor, bZIP-1 (InterPro:IPR011616); BEST …
bZIP	gene_2#dna.fa_2840	197	245	193	256	PF00170.14	bZIP_1	Family	5	53	64	31.9	7.3e-08	1	CL0018	396	AT2G40620.1	6e-77	284		bZIP transcription factor family protein; FUNCTIONS IN: transcription factor activity, DNA binding; INVOLVED IN: regulation of transcription, DNA-dependent; LOCATED IN: nucleus; EXPRESSED IN: 24 plant structures; EXPRESSED DURING: 15 growth stages; CONTAINS InterPro DOMAIN/s: Basic-leucine zipper (bZIP) transcription factor (InterPro:IPR004827), bZIP transcription factor, bZIP-1 (InterPro:IPR0116…
bZIP	gene_3#dna.fa_459	199	254	197	260	PF00170.14	bZIP_1	Family	3	58	64	53.1	1.7e-14	1	CL0018	378	AT5G28770.2	4e-58	221	(BZO2H3)	bZIP protein BZO2H3 mRNA, partial cds
bZIP	gene_1#dna.fa_2139	233	291	231	294	PF00170.14	bZIP_1	Family	3	61	64	50.2	1.4e-13	1	CL0018	434	AT5G28770.2	3e-58	222	(BZO2H3)	bZIP protein BZO2H3 mRNA, partial cds
bZIP	gene_1#dna.fa_9003	257	307	256	316	PF00170.14	bZIP_1	Family	5	55	64	43.2	2.1e-11	1	CL0018	339	AT3G44460.1	1e-59	226	(DPBF2)	basic leucine zipper transcription factor (BZIP67), identical to basic leucine zipper transcription factor GI:18656053 from (Arabidopsis thaliana); identical to cDNA basic leucine zipper transcription factor (atbzip67 gene) GI:18656052. Located in the nucleus and expressed during seed maturation in the cotyledons.
bZIP	gene_1#dna.fa_8925	64	105	61	111	PF00170.14	bZIP_1	Family	4	45	64	33.9	1.7e-08	1	CL0018	349	AT5G65210.2	1e-130	462	(TGA1)	TGA1; FUNCTIONS IN: transcription factor activity, calmodulin binding, DNA binding; INVOLVED IN: defense response to bacterium; LOCATED IN: nucleus; EXPRESSED IN: 17 plant structures; EXPRESSED DURING: 7 growth stages; CONTAINS InterPro DOMAIN/s: Basic-leucine zipper (bZIP) transcription factor (InterPro:IPR004827), bZIP transcription factor, bZIP-1 (InterPro:IPR011616); BEST Arabidopsis thaliana…
bZIP	gene_3#dna.fa_3800	251	300	247	304	PF00170.14	bZIP_1	Family	5	55	64	49.8	1.9e-13	1	CL0018	321	AT3G56850.1	7e-65	243	ABA-RESPONSIVE ELEMENT BINDING PROTEIN 3 (AREB3)	Encodes an ABA-responsive element binding protein with a bZIP domain. Located in the nucleus and expressed in the embryo during seed maturation.
bZIP	gene_19#dna.fa_911	331	381	329	390	PF00170.14	bZIP_1	Family	5	55	64	43.3	2e-11	1	CL0018	409	AT4G34000.1	6e-80	294	ABSCISIC ACID RESPONSIVE ELEMENTS-BINDING FACTOR 3 (ABF3)	Encodes an ABA-responsive element-binding protein with similarity to transcription factors that is expressed in response to stress and abscisic acid.
bZIP	gene_6#dna.fa_3984	80	135	78	138	PF00170.14	bZIP_1	Family	5	60	64	48.5	4.9e-13	1	CL0018	178	AT3G30530.1	4e-41	163	ARABIDOPSIS THALIANA BASIC LEUCINE-ZIPPER 42 (ATBZIP42)	ARABIDOPSIS THALIANA BASIC LEUCINE-ZIPPER 42 (ATBZIP42); FUNCTIONS IN: transcription factor activity, protein heterodimerization activity, protein homodimerization activity, DNA binding; INVOLVED IN: regulation of transcription, DNA-dependent; LOCATED IN: nucleus; EXPRESSED IN: inflorescence meristem, flower; EXPRESSED DURING: petal differentiation and expansion stage; CONTAINS InterPro DOMAIN/s:…
bZIP	gene_1#dna.fa_990	78	127	76	134	PF00170.14	bZIP_1	Family	5	54	64	47.7	8.3e-13	1	CL0018	161	AT3G30530.1	4e-40	160	ARABIDOPSIS THALIANA BASIC LEUCINE-ZIPPER 42 (ATBZIP42)	ARABIDOPSIS THALIANA BASIC LEUCINE-ZIPPER 42 (ATBZIP42); FUNCTIONS IN: transcription factor activity, protein heterodimerization activity, protein homodimerization activity, DNA binding; INVOLVED IN: regulation of transcription, DNA-dependent; LOCATED IN: nucleus; EXPRESSED IN: inflorescence meristem, flower; EXPRESSED DURING: petal differentiation and expansion stage; CONTAINS InterPro DOMAIN/s:…
bZIP	gene_15#dna.fa_245	159	216	157	217	PF00170.14	bZIP_1	Family	5	62	64	47.5	9.7e-13	1	CL0018	276	AT3G30530.1	5e-34	140	ARABIDOPSIS THALIANA BASIC LEUCINE-ZIPPER 42 (ATBZIP42)	ARABIDOPSIS THALIANA BASIC LEUCINE-ZIPPER 42 (ATBZIP42); FUNCTIONS IN: transcription factor activity, protein heterodimerization activity, protein homodimerization activity, DNA binding; INVOLVED IN: regulation of transcription, DNA-dependent; LOCATED IN: nucleus; EXPRESSED IN: inflorescence meristem, flower; EXPRESSED DURING: petal differentiation and expansion stage; CONTAINS InterPro DOMAIN/s:…
bZIP	gene_6#dna.fa_3951	54	112	51	113	PF00170.14	bZIP_1	Family	5	63	64	39	4.4e-10	1	CL0018	152	AT3G49760.1	4e-15	76.6	ARABIDOPSIS THALIANA BASIC LEUCINE-ZIPPER 5 (AtbZIP5)	Arabidopsis thaliana basic leucine-zipper 5 (AtbZIP5); FUNCTIONS IN: transcription factor activity, DNA binding; INVOLVED IN: regulation of transcription, DNA-dependent; LOCATED IN: nucleus; EXPRESSED IN: pericycle, root stele, root, primary root elongation zone, primary root differentiation zone; CONTAINS InterPro DOMAIN/s: Basic-leucine zipper (bZIP) transcription factor (InterPro:IPR004827), B…
bZIP	gene_1#dna.fa_9239	54	112	52	112	PF00170.14	bZIP_1	Family	5	63	64	49.7	2.1e-13	1	CL0018	162	AT1G13600.1	1e-28	122	ARABIDOPSIS THALIANA BASIC LEUCINE-ZIPPER 58 (AtbZIP58)	Arabidopsis thaliana basic leucine-zipper 58 (AtbZIP58); FUNCTIONS IN: transcription factor activity, protein heterodimerization activity, protein homodimerization activity, DNA binding; INVOLVED IN: regulation of transcription, DNA-dependent; LOCATED IN: nucleus; EXPRESSED IN: 16 plant structures; EXPRESSED DURING: 7 growth stages; CONTAINS InterPro DOMAIN/s: Basic-leucine zipper (bZIP) transcri…
bZIP	gene_3#dna.fa_4894	70	117	66	128	PF00170.14	bZIP_1	Family	5	52	64	39.6	2.9e-10	1	CL0018	152	AT1G13600.1	3e-13	70.5	ARABIDOPSIS THALIANA BASIC LEUCINE-ZIPPER 58 (AtbZIP58)	Arabidopsis thaliana basic leucine-zipper 58 (AtbZIP58); FUNCTIONS IN: transcription factor activity, protein heterodimerization activity, protein homodimerization activity, DNA binding; INVOLVED IN: regulation of transcription, DNA-dependent; LOCATED IN: nucleus; EXPRESSED IN: 16 plant structures; EXPRESSED DURING: 7 growth stages; CONTAINS InterPro DOMAIN/s: Basic-leucine zipper (bZIP) transcri…
bZIP	gene_1#dna.fa_5087	90	135	88	149	PF00170.14	bZIP_1	Family	5	50	64	38	9.3e-10	1	CL0018	213	AT2G22850.1	1e-20	95.9	ARABIDOPSIS THALIANA BASIC LEUCINE-ZIPPER 6 (AtbZIP6)	Arabidopsis thaliana basic leucine-zipper 6 (AtbZIP6); FUNCTIONS IN: transcription factor activity, DNA binding; INVOLVED IN: regulation of transcription, DNA-dependent; LOCATED IN: nucleus; EXPRESSED IN: 24 plant structures; EXPRESSED DURING: 12 growth stages; CONTAINS InterPro DOMAIN/s: Basic-leucine zipper (bZIP) transcription factor (InterPro:IPR004827), bZIP transcription factor, bZIP-1 (Int…
bZIP	gene_1#dna.fa_1677	52	106	51	113	PF00170.14	bZIP_1	Family	3	57	64	52.8	2.3e-14	1	CL0018	217	AT5G24800.1	3e-41	164	BASIC LEUCINE ZIPPER 9 (BZIP9)	Encodes bZIP protein BZO2H2.
bZIP	gene_11#dna.fa_639	79	139	79	142	PF00170.14	bZIP_1	Family	1	61	64	46.2	2.5e-12	1	CL0018	157	AT5G11260.1	2e-27	117	ELONGATED HYPOCOTYL 5 (HY5)	Basic leucine zipper (bZIP) transcription factor. Nuclear localization. Involved in light-regulated transcriptional activation of G-box-containing promoters. Negatively regulated by Cop1. Although cytokinins do not appear to affect the gene's promoter activity, they appear to stabilize the protein. HY5 plays a role in anthocyanin accumulation in far-red light and blue light, but not in red light …
bZIP	gene_38#dna.fa_83	414	476	414	487	PF00170.14	bZIP_1	Family	1	63	64	70.4	7e-20	1	CL0018	550	AT2G46270.1	7e-84	308	G-BOX BINDING FACTOR 3 (GBF3)	encodes a bZIP G-box binding protein whose expression is induced by ABA. It has been shown to bind to Adh that contains the G-box and is induced by cold and water deprivation. GBF3 has been shown to be expressed mostly in the root and dark-grown leaves. GBF3 can act as homodimers and as heterodimers with GFB1, GBF2 and GBF4. In addition, GBF3??s DNA binding activity is enhanced by GIP1, GPRI1 and…
bZIP	gene_1#dna.fa_1598	109	148	108	159	PF00170.14	bZIP_1	Family	3	42	64	31.9	7.2e-08	1	CL0018	860	AT1G35620.1	1e-138	491	PDI-LIKE 5-2 (ATPDIL5-2)	Encodes a protein disulfide isomerase-like (PDIL) protein, a member of a multigene family within the thioredoxin (TRX) superfamily. Unlike several other PDI family members, transcript levels for this gene are not up-regulated in response to three different chemical inducers of ER stress (dithiothreitol, beta-mercaptoethanol, and tunicamycin). However, the level of transcripts for this gene is sli…
bZIP	gene_1#dna.fa_10335	153	195	151	201	PF00170.14	bZIP_1	Family	3	45	64	31.9	7.3e-08	1	CL0018	440	AT1G68640.1	9e-121	430	PERIANTHIA (PAN)	Encodes bZIP-transcription factor. Mutant plants have extra floral organs. PAN is essential for AG activation in early flowers of short-day-grown plants.
