# Supplementary material for: The Genome Sequence of the North-European Cucumber (Cucumis sativus L.) Unravels Evolutionary Adaptation Mechanisms in Plants
Source: PLoS One. 2011 Jul 28;6(7):e22728. doi: 10.1371/journal.pone.0022728 (PMC3145757; doi:10.1371/journal.pone.0022728)
Supplement: Table S2 — Length characteristics of 454 XLR Titanium unpaired (8×) and paired (4×) reads after trimming of adaptors and linkers. Processing of 454 XLR Titanium 4× paired library fragments, recovered paired reads and also unpaired reads. Fragments from this library which had no linker at all and fragments with partial or multiple linkers were treated as unpaired reads (the same as all of the reads from the 8× unpaired library). The only paired reads were recovered from fragments containing full linker sequences. (XLS) [file pone.0022728.s019.xls]

## Sheet: Arkusz1
Table S2. Length characteristics of 454 XLR Titanium unpaired (8×) and paired (4×) reads after trimming of adaptors and linkers.
	4× unpaired partial/multi linker	4× paired full linker	4× unpaired no linker	8× unpaired	Summary
All reads No.	892328	3204606	3106927	7970914	15174775
<100 bp	0.2805	0.3367	0.2562	0.0649
100-200 bp	0.2689	0.2846	0.2503	0.0945
200-300 bp	0.2212	0.2109	0.1803	0.1059
300-400 bp	0.169	0.1301	0.1432	0.188
400-500 bp	0.0585	0.0365	0.1387	0.3605
>500 bp	0.0019	0.0012	0.0304	0.1825
Av. length	195.45	171.53	227.07	374	290.66
Total length	174409126	549690047	705481264	2981159897	4410740334
Genome coverage	0.48	1.5	1.92	8.12	12.02
