# Supplementary material for: The Genome Sequence of the North-European Cucumber (Cucumis sativus L.) Unravels Evolutionary Adaptation Mechanisms in Plants
Source: PLoS One. 2011 Jul 28;6(7):e22728. doi: 10.1371/journal.pone.0022728 (PMC3145757; doi:10.1371/journal.pone.0022728)
Supplement: Table S3 — Results of the B10 line genome assembly steps and comparison with two other cucumber genome assemblies. aN50 refers to the size above which half of the total length of the sequence set can be found. (XLS) [file pone.0022728.s020.xls]

## Sheet: Arkusz2
Table S3. Results of the B10 line genome assembly steps and comparison with two other cucumber genome assemblies.
Assembly version	B10 line (A version)	B10 line (B1 version)	B10 line (B2 version)	9930 line (Huang et al., 2009)	Gy14 line (Miller et al., 2009; Cavagnaro et al., 2010)
Software used	Celera v.5.4	Celera v.5.4	Celera v.5.4 + Arachne v.3.2	SOAPdenovo	Celera v.5.4/ Newbler v.2.3
Read type used	8x UN 454, 4x PA 454 + BES	8x UN 454 + 4x PA 454	8x UN 454, 4x PA 454 + BES	68,3x Illumina; 3,9x Sanger	24x UN 454, 9x PA 454
Total contigs length [bp]	197418715	195627156	193190701	185741254	200010660 / NA
% of genome in contigs	53.79	53.3	52.64	50.61	54,50 / NA
Number of contigs	15667	15514	16547	12195	7901 / NA
Mean contigs length [bp]	12600	12609	11675	15230	NA / NA
Median (N50a) contigs length [bp]	27032	24715	23200	30248	NA / 37600
Total supercontigs length [bp]	224781547	197687859	322284270	203275617	202566885 / 203052159
% of genome in supercontigs	61.24	53.87	87.82	55.39	55,20 / 55,33
Number of supercontigs	4173	4976	13128	1792	3610 / 4219
Mean supercontigs length [bp]	53865	39728	24547	113435	NA / 48129
Median (N50a) supercontigs length [bp]	2324038	158310	319470	1509230	815116 / 993000
Number of contigs >=4000 bp	9066	9758	10016	8548	NA
Total lenght of contigs >= 4000 bp [bp]	186593221	185473316	180748405	177072824	NA
% of genome in contigs >= 4000 bp	94.52	94.81	93.56	95.33	NA
Number of real supercontigs	430	NA	846	NA	NA
Total length of real supercontigs [bp]	218170821	NA	228360993	NA	NA
Number of contigs being a part of real supercontigs	11924	NA	4264	NA	NA
Total length of contigs in real supercontigs [bp]	190807989	NA	99267424	NA	NA
