# Supplementary material for: The Genome Sequence of the North-European Cucumber (Cucumis sativus L.) Unravels Evolutionary Adaptation Mechanisms in Plants
Source: PLoS One. 2011 Jul 28;6(7):e22728. doi: 10.1371/journal.pone.0022728 (PMC3145757; doi:10.1371/journal.pone.0022728)
Supplement: Table S4 — Summary of sequencing reads used by the assembly programs. (XLS) [file pone.0022728.s021.xls]

## Sheet: Arkusz1
Table S4. Summary of sequencing reads used by the assembly programs.
Feature	454 – Celera (B version step 1)		454 + Sanger – Celera + Arachne (B version step2)
	Count	%	Count	%
All Titanium reads available	15174775	100	-	-
All Titanium reads used	11125634	73.32	-	-
All Titanium reads in contigs	8506533	56.05	-	-
Paired Titanium reads available	3204606	100	-	-
Paired Titanium reads recognized	2823642	88.11	-	-
Paired Titanium reads used	1610390	57.03	-	-
Paired Titanium reads in contigs	1298323	80.62	-	-
Unpaired Titanium reads available	11970169	100	-	-
Unpaired Titanium reads used	9515244	79.49	-	-
Unpaired Titanium reads in contigs	7208210	60.22	-	-
No. Titanium reads recognized as repeats	2338980	21.02	-	-
No. Titanium singletons reads	110808	1	-	-
BES available	-	-	64610	100
BES used	-	-	64022	99.09
BES in contigs	-	-	52524	82.04
Fake reads representing Celera contigs	-	-	285037	100
Fake mate paired reads available	-	-	82504	100
Fake mate paired reads used	-	-	82496	99.99
Fake mate paired reads in contigs	-	-	81115	98.33
