# Supplementary material for: The Genome Sequence of the North-European Cucumber (Cucumis sativus L.) Unravels Evolutionary Adaptation Mechanisms in Plants
Source: PLoS One. 2011 Jul 28;6(7):e22728. doi: 10.1371/journal.pone.0022728 (PMC3145757; doi:10.1371/journal.pone.0022728)
Supplement: Table S6 — Characteristics of plant repeat elements found in BESs and genome contigs of the B10 line. Plant repeat elements were classified after BLAST alignment of the B10 line BESs and genome contigs to the database of those elements at Michigan State University. (XLS) [file pone.0022728.s023.xls]

## Sheet: Arkusz1
Table S6. Characteristics of plant repeat elements found in BESs and genome contigs of the B10 line.
Super-class	Class	Sub-class	Elements in contigs (%)	Elements in BESes (%)	Total length of elements in contigs (bp)	Total length of elements in BESs (bp)
			17.82	48.13	34300288	21310250
Transposable Elements	Retrotransposons	Ty1-copia	1.78	3.25	3435890	1438188
		Ty3-gypsy	0.53	0.59	1019652	260026
		LINE	0.46	1.02	883943	453180
		SINE	0	0	771	237
		Unclassified Retrotransposons	2.8	3.79	5405295	1676987
	Transposons	Ac/Ds	0.01	0.01	15570	4196
		CACTA, En/Spm	0.2	0.19	380135	83117
		Mutator (MULE)	0.03	0.03	58548	14161
		Unclassified Transposons	0.55	0.82	1054720	363656
	(MITEs)	p-SINE1	0	0	897	141
		MITE-adh, type D	0	0	0	277
		Micron	0	0	300	333
		Frequent Flyer	0	0	198	0
		Pangrangja	0	0	802	183
Centromere-related sequences	Centromere-specific Retrotransposons		0.03	0.07	66856	31699
	Centromeric satellite repeats		0	0	0	536
	Unclassified Centromere Sequences		0.03	0.04	52055	16483
Telomere-related sequences	Telomere		0	0.02	6318	7510
	Telomere-associated		0	0	1729	1306
Ribosomal RNA genes	45S rDNA		0.18	8.67	357024	3840727
	5S rDNA		0.02	0.29	37286	126469
Unclassified			1	0.9	1931067	396754
Cucumber specific sequences			10.09	23.81	19379943	10544064
Small RNA			0.11	4.63	211289	2050020
