# Supplementary material for: The Genome Sequence of the North-European Cucumber (Cucumis sativus L.) Unravels Evolutionary Adaptation Mechanisms in Plants
Source: PLoS One. 2011 Jul 28;6(7):e22728. doi: 10.1371/journal.pone.0022728 (PMC3145757; doi:10.1371/journal.pone.0022728)
Supplement: Table S8 — Results of gene predictions on B10 and 9930 genomes. All gene predictions were done using the GeneMark.hmm ES 3.0 on contigs longer than 1 Kbp. aContigs assumed to represent bacterial contamination were identified using the BLAST alignments of predicted genes, proteins and contigs containing them in the GenBank submission of 9930 line of Chinese Long variety of cucumber (Huang S., et al., 2009). bAs reported in publication by Huang S., et al., 2009. cMean gene length calculated as mean transcription region length plus half of the mean intergenic region length. (XLS) [file pone.0022728.s025.xls]

## Sheet: Arkusz1
Table S8. Results of gene predictions on B10 and 9930 genomes.
Feature	B10 line	9930 line (original sequence with bacterial contigs)a	9930 line (without bacterial contigs)a	554 bacterial contigs identified in the GenBank 9930 line genome submissiona	9930 line according to Huang S., et al., 2009 [13]
Total contigs length of contigs longer than 1 Kbp (Mbp)	192	186	183	27	-
Total number of predicted genes	29788	29104	27552	-	-
Predicted proteins longer than 50 amino acids	26587	26442	24678	1552	26 682b
Mean gene number per 1 Mbp	138	142	135	575	-
Average polypeptide length (aa)	367	399	399	450	-
Mean exon length (bp)	201	216	207	561	238
Mean exons per gene	5.49	5.56	5.79	2.4	4.39
Mean intron length (bp)	436	434	441	109	483
Mean intergenic region length (bp)	3009	2668	2864	104	-
Mean coding region length (bp)	1103	1200	1198	1351	1046
Mean transcription region length (bp)	3058	3178	3309	1504	2685
Mean gene length (bp)d	4563	4512	4741	1556	-
