# Supplementary material for: The Genome Sequence of the North-European Cucumber (Cucumis sativus L.) Unravels Evolutionary Adaptation Mechanisms in Plants
Source: PLoS One. 2011 Jul 28;6(7):e22728. doi: 10.1371/journal.pone.0022728 (PMC3145757; doi:10.1371/journal.pone.0022728)
Supplement: Table S9 — Specificity (Sp) and sensitivity (Sn) of GeneMark.hmm ES 3.0 gene prediction model. (XLS) [file pone.0022728.s026.xls]

## Sheet: Arkusz1
Table S9. Specificity (Sp) and sensitivity (Sn) of GeneMark.hmm ES 3.0 gene prediction model.
Feature	Sn/Sp	%
Internal exon	Sn	92.2
	Sp	81.2
Intron	Sn	84.5
	Sp	77.9
Donor site	Sn	91.5
	Sp	84.3
Acceptor site	Sn	92.8
	Sp	84.5
Exons	Sn	86.9
	Sp	88.3
Initiation site	Sn	83.2
	Sp	86.4
Termination site	Sn	87.9
	Sp	87
Nucleotides	Sn	98.4
	Sp	89.2
