# Supplementary material for: The Genome Sequence of the North-European Cucumber (Cucumis sativus L.) Unravels Evolutionary Adaptation Mechanisms in Plants
Source: PLoS One. 2011 Jul 28;6(7):e22728. doi: 10.1371/journal.pone.0022728 (PMC3145757; doi:10.1371/journal.pone.0022728)
Supplement: Table S10 — Basic characterization of functional annotation results for B10 and 9930 genomes. All gene predictions were performed using the GeneMark.hmm ES 3.0 on contigs longer than 1 Kbp. Predicted polypeptides were aligned to the protein GenBank database using BLAST and blastx algorithm. aContigs assumed to represent bacterial contamination were found using the BLAST alignments of predicted genes, proteins and contigs containing them in the GenBank submission of 9930 line of Chinese Long variety of cucumber (Huang S., et al., 2009). bGeneBank annotated homologies without putative protein, unknown protein, expressed protein, hypothetical protein annotations. cGene Ontology annotation of proteins was performed by mapping GenBank accession numbers to UniProt identifiers using the iProClass database and then by mapping the identifiers to GOAN using GoRetriver software. (XLS) [file pone.0022728.s027.xls]

## Sheet: Arkusz1
Table S10. Basic characterization of functional annotation results for B10 and 9930 genomes.
Feature	B10 line		9930 line (original sequence with bacterial contigs)a		9930 line (without bacterial contigs)a
	Count	%	Count	%	Count	%
Total predicted genes/polypeptides	29788	100	29104	100	27552	100
Total number of proteins with homology identified	20110	67.51	20767	71.35	-	-
Np. of predicted proteins longer than 100 amino acids	23190	100	23480	100	21177	100
Protein homology identified	19562	84.36	20361	86.72	-	-
GeneBank annotated homologiesb	16944	73.07	17937	76.39	16443	77.65
Gene Ontology Annotation (GOAN) mapped proteinsc	12643	54.52	13485	57.43	12363	58.38
GOAN Biological Process mapped proteins	9015	71.3	9750	72.3	8813	71.29
GOAN Molecular Function mapped proteins	11391	90.1	12117	89.86	11116	89.91
GOAN Cellular Compartment mapped proteins	5355	42.36	5749	42.63	5239	42.38
