# Supplementary material for: The Genome Sequence of the North-European Cucumber (Cucumis sativus L.) Unravels Evolutionary Adaptation Mechanisms in Plants
Source: PLoS One. 2011 Jul 28;6(7):e22728. doi: 10.1371/journal.pone.0022728 (PMC3145757; doi:10.1371/journal.pone.0022728)
Supplement: Table S13 — Functional differences between cucumber varieties. Table shows characteristics of 38 functional groups of genes, which number significantly differ (minimum 2-fold) between the two cucumber genotypes (B10 and 9930 line). Green and red colors indicate the fold-value of differentiation of genes in functional groups important for Darwinian fitness. BP – Biological Process, MF – Molecular Function, CC – Cellular Component. (XLS) [file pone.0022728.s030.xls]

## Sheet: Arkusz1
Table S13 – Functional differences between cucumber varieties.
GOAN functional group relative differentiation between B10 and 9930 genomes	GOAN functional groups	Genes	Processes
0.32	microsome (CC)	microsomal signal peptidase	Signal peptide
2.93	photosynthesis, light reaction (BP)	NADH dehydrogenase subunit K||oxygen evolving enhancer 3 (PsbQ) family protein photosystem II protein D2	Photosynthesis
3.91	reductive pentose-phosphate cycle (BP) & carbon utilization by fixation of carbon dioxide (BP) & ribulose-bisphosphate carboxylase activity (MF)	ribulose-1,5-bisphosphate carboxylase/oxygenase large subunit	Photosynthesis
2.93	respiratory chain complex IV assembly (BP)	cytochrome c maturation protein CcmFN||cytochrome c biogenesis C||Protein sco1, putative||	Respiratory complex
0.48	outer membrane-bounded periplasmatic space (CC)	ABC transporter family protein	Response to biotic and abiotic stress – disposal of harmful substances
0.49	sulfate transmembrane-transporting ATPase activity (MF)	abc transporter	Response to biotic and abiotic stress – disposal of harmful substances
2.93	peptide transporting ATPase activity (MF)	multidrug resistance protein 1, 2	Response to biotic and abiotic stress – disposal of harmful substances
0.33	calcium-dependent cysteine type endopeptidase activity (MF)	calpaine	Response to biotic and abiotic stress – PCD regulation
0.49	endopeptidase inhibitor activity (MF)	tumor-related protein	Response to biotic and abiotic stress – PCD regulation
0.49	plant-type cell wall biogenesis (BP)	PEANUT1||ATSAC1 (suppressor of actin 1); phosphatidylinositol-4,5-bisphosphate 5-phosphatase	Response to biotic and abiotic stress – cold stress
0.49	cotyledon vascular tissue pattern formation (BP) & phloem or xylem histogenesis (BP)	DOT4 (DEFECTIVELY ORGANIZED TRIBUTARIES 4)	Response to biotic and abiotic stress – cold stress
0.32	mitochondrial membrane (CC)	binding - catalytic	Response to biotic and abiotic stress – oxidative stress
0.24	rhytmic process (BP)	peroxidase	Response to biotic and abiotic stress – oxidative stress, high temperature, high sunlight intensity
0.33	3-oxo-5-alpha-steroid 4-dehydrogenase activity (MF)	Synaptic glycoprotein SC2	Response to biotic and abiotic stress – oxidative stress, high temperature, high sunlight intensity
0.33	plastid organization (BP)	MSL2 (MscS-LIKE 2) ; ion channel	Response to biotic and abiotic stress – osmotic stress
0.33	phospholipid metabolic process (BP)	phospholipid N-methyltransferase	Response to biotic and abiotic stress – temperature, salt
2.12	peptidase inhibitor activity (MF)	cysteine protease inhibitor CPI-1||cystatin||serpin, putative / serine protease inhibitor	Response to biotic and abiotic stress – viruses, salt, drought
0.33	ATPase activator activity (MF)	Hsp90 co -chaperone AHA1	Response to biotic and abiotic stress – high temperature, resistance to pathogens
2.28	mannosidase activity (MF) & mannose metabolic process (BP) & alpha-mannosidase activity (MF)	lysosomal alpha-mannosidase	Sugar metabolism, Response to biotic and abiotic stress – salt, ROS, pathogenes, root system growth
2.45	phosphorylase activity (MF)	alpha-1,4-glucan phosphorylase	Response to biotic and abiotic stress – salt, drought
0.33	response to virus (BP)	NIG (NSP (NUCLEAR SHUTTLE PROTEIN)-INTERACTING GTPASE); GTP binding / GTPase,	Response to biotic and abiotic stress – response to viruses
2.93	GTPase binding (MF) & guanyl-nucleotide exchange factor activity (MF)	spike-1	Proper plant development
2.89	apical part of the cell (CC)	RABA4D (RAB GTPASE HOMOLOG A4D); GTP binding||ROP1 (RHO-RELATED PROTEIN FROM PLANTS 1); GTP binding / GTPase activating protein binding / GTPase/ protein binding	Signal transduction, protein transport, GTP binding, pollen tube growth
2.93	polynucleotide kinase activity (MF) & RNA ligase (ATP) activity (MF) & 2',3'-cyclic-nucleotide 3'-phosphodiesterase activity (MF) & tRNA splicing, via endonucleolytic cleavage and ligation (BP)	RNL (RNA LIGASE); 2',3'-cyclic-nucleotide 3'-phosphodiesterase/ RNA ligase (ATP)/ polynucleotide kinase || tRNA-splicing endonuclease subunit Sen2-2	Gene expression regulation
2.93	tRNA (guanine-N1-)-methyltransferase (MF)	RNA (guanine-9-) methyltransferase domain containing	Gene expression regulation
2.93	chlorophyll catabolic process (BP)	hydrolase, alpha/beta fold family protein||Chlorophyllase-2, chloroplast precursor, putative||chlorophyllase 1	Chlorofil degradation
0.33	ovule development (BP)	NS1 ; asparagine-tRNA ligase	Ovule development
2.45	glutamate-ammonia ligase activity (MF) & glutamine biosynthetic process (BP)	glutamine synthetase||Protein fluG	Nitrogen binding in the form of ammonium ions
