# Supplementary material for: The Genome Sequence of the North-European Cucumber (Cucumis sativus L.) Unravels Evolutionary Adaptation Mechanisms in Plants
Source: PLoS One. 2011 Jul 28;6(7):e22728. doi: 10.1371/journal.pone.0022728 (PMC3145757; doi:10.1371/journal.pone.0022728)
Supplement: Table S14 — Statistical analysis of ABREs, DREs and EREs in promoter sequences in C. sativus Line B10. aThe probability of the element occurring once in N base pairs (N = size of element), based on nucleotide frequency in C. sativus line B10 promoter regions. bRarity factor is the total number of genes in the C. sativus line B10 genome with this CRE in the proximal 1000 bp promoter, as a fraction of all C. sativus genes. cEnrichment factor is the number of genes with CREs in the proximal 1000 bp promoter divided by the number of genes expected to have this CRE by chance occurrence-based element probability. daverage is the number of CREs in promoters with at least one CRE. (XLS) [file pone.0022728.s031.xls]

## Sheet: Arkusz1
Table S14. Statistical analysis of ABREs, DREs and EREs in promoter sequences in C. sativus Line B10.
	Sequence	P of Elementa	Number of Elements	Rarity Factorb	Enrichment Factorc	Averaged
ABRE	ACGTGTC	2.47 × 10-05	1294	0.056	1.26	1.117
DRE	RCCGAC	1.08 × 10-04	4118	0.169	0.91	1.177
ERE	AGCCGCC	5.42 × 10-06	449	0.021	2	1.025
